# Supplementary material for: Robustness in experimental design: A study on the reliability of selection approaches
Source: Comput Struct Biotechnol J. 2013 Jun 30;7:e201305002. doi: 10.5936/csbj.201305002 (PMC3962228; doi:10.5936/csbj.201305002)
Supplement: Robustness in experimental design: A study on the reliability of selection approaches [file CSBJ-7-e201305002_SM0001.xlsx]

## Sheet: Boiling point
SMILES	RECORDID	Boiling Point (measured)	UNIT (Boiling Point)	ALogPS_logP	ALogPS_logS
CCOC(=O)C(Cl)CC1=C(Cl)C=C(F)C(=C1)N1N=C(C)N(C(F)F)C1=O	R765069	352.5	°C	4.01	-5.12
OC(=O)C1=CC(Cl)=CC=C1Cl	R2170255	301	°C	2.82	-2.82
CC(C)OP(F)(=O)OC(C)C	R2170256	183	°C	1.11	-1.44
ClC(Cl)(Cl)Cl	R2170257	76.8	°C	2.64	-1.93
CC(C)(O)C(Cl)(Cl)Cl	R2170258	167	°C	2.31	-2.03
CC1=CC(O)=CC=C1Cl	R2170259	235	°C	2.73	-1.56
ClC1=C(Cl)C2(Cl)C3C4CC(C5OC45)C3C1(Cl)C2(Cl)Cl	R2170260	330	°C	4.98	-6.27
COP(=O)(OC)OC=C(Cl)Cl	R2170261	234.1	°C	1.28	-1.36
ClC(Cl)Cl	R2170262	61.1	°C	1.67	-1.24
[O-][N+](=O)C1=CC(=C(F)C=C1)[N+]([O-])=O	R2170263	296	°C	1.66	-3.89
CC(Cl)(Cl)Cl	R2170264	74	°C	2.45	-1.8
COC1=CC=C(C=C1)C(C1=CC=C(OC)C=C1)C(Cl)(Cl)Cl	R2170265	346	°C	5.12	-6.84
ClC(Cl)C(C1=CC=C(Cl)C=C1)C1=CC=C(Cl)C=C1	R2170266	350	°C	6.15	-7.49
ClC(Cl)=C(C1=CC=C(Cl)C=C1)C1=CC=C(Cl)C=C1	R2170267	336	°C	6.29	-6.65
CCl	R2170268	-24	°C	0.58	0.31
ClCBr	R2170269	68	°C	1.27	-0.96
CCCl	R2170270	12.3	°C	1.47	-0.66
ClC=C	R2170271	-13.3	°C	1.43	-0.98
FC=C	R2170272	-72	°C	1.02	-0.02
ClCCl	R2170273	40	°C	1.12	-0.68
FCF	R2170274	-51.6	°C	0.29	0.13
ClC(Cl)Br	R2170275	90	°C	1.85	-1.39
CC(C)Cl	R2170276	35.7	°C	1.5	-1.26
CC(Cl)Cl	R2170277	57.4	°C	1.72	-1.15
ClC(Cl)=C	R2170278	31.7	°C	1.97	-1.54
CC(Cl)=O	R2170279	50.7	°C	0.07	0.07
CC(F)F	R2170280	-24.7	°C	0.79	0
FC(F)=C	R2170281	-85.7	°C	1.56	-1.5
FC(Cl)Cl	R2170282	8.9	°C	1.28	-0.67
ClC(Cl)=O	R2170283	8.2	°C	0.7	-0.96
FC(F)Cl	R2170284	-40.7	°C	0.98	-0.26
FC(F)F	R2170285	-82.1	°C	0.97	-0.4
C[SiH](Cl)Cl	R2170286	41	°C	1.67	-1.31
FC(F)(Br)Br	R2170287	25	°C	1.97	-1.51
ClC(Cl)(Cl)Br	R2170288	105	°C	2.69	-2.29
FC(F)(F)Br	R2170289	-57.8	°C	1.56	-1.22
CC(F)(F)Cl	R2170290	-9.1	°C	1.68	-0.67
FC(Cl)(Cl)Cl	R2170291	23.7	°C	2.25	-1.73
FC(F)(Cl)Cl	R2170292	-29.8	°C	2.06	-1.28
FC(F)(F)Cl	R2170293	-81.4	°C	1.8	-0.88
C[Si](C)(C)Cl	R2170294	60	°C	1.97	-1.9
C[Si](C)(Cl)Cl	R2170295	70.3	°C	2.28	-2.07
C[Si](Cl)(Cl)Cl	R2170296	65.6	°C	2.6	-2.27
ClC(Cl)(Br)CBr	R2170297	195	°C	3.01	-3.04
FC(F)C(Br)Br	R2170298	92.5	°C	2.18	-1.72
ClC(Cl)(Cl)C=O	R2170299	97.8	°C	1.38	-1.67
FC(F)(F)CCl	R2170300	6.1	°C	1.82	-0.8
OCC(F)(F)F	R2170301	74	°C	0.61	-0.25
Cl[Si](Cl)(Cl)C=C	R2170302	91.5	°C	3.12	-3.29
CC(Cl)(Cl)C(O)=O	R2170303	187.5	°C	1.18	-1.56
CC(O)C(Cl)(Cl)Cl	R2170304	163	°C	1.79	-1.46
ClC(Cl)C(Cl)(Cl)Cl	R2170305	162	°C	3.22	-2.98
ClC(=O)C(Cl)(Cl)Cl	R2170306	117.9	°C	2.09	-2.84
OC(=O)C(Cl)(Cl)Cl	R2170307	196.5	°C	1.17	-1.89
OC(=O)C(F)(F)Cl	R2170308	122	°C	1.59	-1.35
OC(=O)C(F)(F)F	R2170309	73	°C	1.36	-1.52
ClC(Cl)(Cl)N(=O)=O	R2170310	112.4	°C	2.1	-3.1
FC(F)(Cl)C(Cl)(Cl)Cl	R2170311	91.5	°C	3.39	-3.34
FC(Cl)(Cl)C(F)(Cl)Cl	R2170312	93	°C	3.38	-3.28
FC(F)(Cl)C(F)(Cl)Cl	R2170313	47.7	°C	3.03	-2.98
FC(F)(Cl)C(F)(F)Cl	R2170314	3.8	°C	2.57	-2.41
FC(F)(F)C(F)(F)Cl	R2170315	-37.9	°C	2.41	-2.54
FC(F)(F)C(F)(F)F	R2170316	-78.1	°C	2.46	-2.56
FC(F)(Cl)C(F)(Cl)C(F)(F)Cl	R2170317	73.7	°C	3.51	-3.67
FC(F)(F)C(F)(F)C(F)(F)F	R2170318	-36.6	°C	2.96	-3.15
CC(Cl)C(Cl)(Cl)C=O	R2170319	164	°C	2.07	-2.22
OCC(F)(F)C(F)F	R2170320	109.5	°C	1.19	-0.4
COC(F)(F)C(Cl)Cl	R2170321	105	°C	2.01	-1.41
ClC1C=CC2C1C1(Cl)C(Cl)=C(Cl)C2(Cl)C1(Cl)Cl	R2170322	310	°C	5.82	-6.45
ClC1=C(Cl)C(Cl)(Cl)C(Cl)=C1Cl	R2170323	239	°C	4.85	-5.43
CC(Cl)CCl	R2170324	95.5	°C	2.13	-1.73
ClCC(Cl)=C	R2170325	94	°C	2.1	-1.66
CC(Cl)CO	R2170326	133.5	°C	0.47	0.24
CC(=O)CCl	R2170327	119	°C	0.31	-0.09
CCC(Cl)Cl	R2170328	88.1	°C	2.32	-1.68
ClCC(Cl)Cl	R2170329	113.8	°C	2.02	-1.66
ClC=C(Cl)Cl	R2170330	87.2	°C	2.45	-1.83
ClC(Cl)C=O	R2170331	89.2	°C	0.67	-0.54
CCC(Cl)=O	R2170332	80	°C	0.91	-0.47
ClCC(Cl)=O	R2170333	106	°C	0.46	-1.17
NC(=O)CCl	R2170334	225	°C	-0.64	0.54
OC(=O)CCl	R2170335	189.3	°C	0.19	0.47
COC(Cl)=O	R2170336	70.5	°C	0.36	-0.11
CC(C)C(Cl)=O	R2170337	92	°C	1.19	-1.12
ClC(Cl)C(Cl)Cl	R2170338	146.5	°C	2.57	-2.19
FC(F)=C(Cl)Cl	R2170339	19	°C	2.29	-3.36
ClC(Cl)C(Cl)=O	R2170340	108	°C	1.26	-1.62
ClC(=O)C(Cl)=O	R2170341	63.5	°C	0.71	-1.58
OC(=O)C(Cl)Cl	R2170342	194	°C	0.99	-0.25
CN(C)C(Cl)=O	R2170343	167	°C	0.03	0.43
FC(F)(F)C(=O)C(F)(F)Cl	R2170344	8	°C	1.93	-3.75
Cl[Si](Cl)(C1=CC=CC=C1)C1=CC=CC=C1	R2170345	305	°C	4.77	-6.13
ClC1=C(Cl)C(Cl)=C(C(Cl)=C1Cl)N(=O)=O	R2170346	328	°C	4.74	-5.81
[H]C1=C([H])C(Cl)=C(C(=C1[H])N(=O)=O)C([H])([H])[H]	R2170347	238	°C	2.87	-3.22
ClCC1=CC=CC2=C1C=CC=C2	R2170348	291.5	°C	3.91	-4.67
COC1=C(Cl)C=C(Cl)C=C1Cl	R2170349	241	°C	4	-3.95
CC1=C(N)C=CC=C1Cl	R2170350	245	°C	2.32	-1.94
ClC1=CC=CC(Cl)=C1Cl	R2170351	218.5	°C	4.07	-3.77
CC1=C(N)C(Cl)=CC=C1	R2170352	215	°C	2.31	-1.94
CC1=CC=CC(Cl)=C1O	R2170353	189	°C	2.74	-1.43
OC1=C(Cl)C=CC=C1Cl	R2170354	220	°C	3.13	-1.77
ClC(Cl)=C(Cl)C(Cl)=C(Cl)Cl	R2170355	215	°C	4.86	-5.61
OC1=C(Cl)C(Cl)=C(Cl)C(Cl)=C1Cl	R2170356	310	°C	4.99	-4.32
CC1=CC(O)=CC(C)=C1Cl	R2170357	246	°C	3.14	-2.26
OC1=C(Cl)C=C(Cl)C=C1Cl	R2170358	246	°C	3.77	-2.56
CCN(CC)C(Cl)=O	R2170359	186	°C	1.03	-0.02
FC(F)(F)C1=C(Cl)C=CC=C1	R2170360	152.2	°C	3.6	-2.59
NC1=C(C=CC=C1)C(F)(F)F	R2170361	187	°C	2.24	-1.44
ClC1=C(C=CC=C1)N(=O)=O	R2170362	245.5	°C	2.48	-2.83
ClC(=O)C1=C(C=CC=C1)C(Cl)=O	R2170363	281.1	°C	2.52	-3.56
[H]C1=C(Cl)C([H])=C(C(=C1[H])C([H])([H])[H])N(=O)=O	R2170364	242	°C	2.89	-3.22
CC1=CC(=C(Cl)C=C1)N(=O)=O	R2170365	261	°C	2.85	-3.33
[H]C1=C(Cl)C([H])=C(C(Cl)=C1[H])N(=O)=O	R2170366	267	°C	3.04	-3.63
[H]OC1=C([H])C(=C(Cl)C([H])=C1C([H])(C([H])([H])[H])C([H])([H])[H])C([H])([H])[H]	R2170367	258.5	°C	3.75	-3.17
[H]C1=C(Cl)C(=C([H])C(Cl)=C1Cl)N(=O)=O	R2170368	288	°C	3.69	-4.38
CCC1=C(Cl)C=CC=C1	R2170369	178.4	°C	3.82	-3.58
ClC1=C(C=O)C=CC=C1	R2170370	211.9	°C	2.23	-2.2
ClC1=C2C=CC=CC2=CC=C1	R2170371	259	°C	3.95	-4.17
ClC1=CC=C(C=C1)C(=O)C1=CC=C(Cl)C=C1	R2170372	353	°C	4.36	-5.18
ClC1=CC=C2C=CC=CC2=C1	R2170373	256	°C	3.9	-4.2
COC1=C(N)C=CC(Cl)=C1	R2170374	260	°C	1.85	-1.57
CC(OC1=CC=C(Cl)C=C1C)C(O)=O	R2170375	298	°C	2.87	-2.47
CC1=CC(Cl)=CC=C1OCC(O)=O	R2170376	286.74	°C	2.4	-2.41
OC(=O)CCCOC1=CC=C(Cl)C=C1Cl	R2170377	324.35	°C	3.19	-3.34
ClCC1=CC=C(Cl)C=C1Cl	R2170378	248	°C	3.87	-4.22
CC1=CC=CC=C1Cl	R2170379	159	°C	3.27	-2.93
ClC1=C(Cl)C=CC=C1	R2170380	180	°C	3.45	-3.05
NC1=CC=CC=C1Cl	R2170381	208.8	°C	1.93	-1.4
CC1=C(F)C=CC=C1	R2170382	115	°C	2.58	-1.97
OC1=C(Cl)C=CC=C1	R2170383	174.9	°C	2.38	-0.94
CC1=CC=C(Cl)C(C)=C1	R2170384	184	°C	3.82	-3.64
CC1=C(N)C=CC(Cl)=C1	R2170385	244	°C	2.36	-1.97
CC1=CC=C(C)C(Cl)=C1	R2170386	187	°C	3.81	-3.66
CC1=CC=C(Cl)C=C1Cl	R2170387	201	°C	3.95	-3.6
CC1=C(Cl)C=C(N)C=C1	R2170388	243	°C	2.39	-1.99
CC1=CC=C(Cl)C(Cl)=C1	R2170389	208.9	°C	3.97	-3.68
NC1=CC=C(Cl)C(Cl)=C1	R2170390	272	°C	2.74	-2.16
OC1=CC(Cl)=C(Cl)C=C1	R2170391	253	°C	3.11	-1.8
CC1=C(N)C=C(Cl)C=C1	R2170392	239	°C	2.33	-1.97
CC1=CC(N)=C(Cl)C=C1	R2170393	229	°C	2.33	-1.96
NC1=C(Cl)C=CC(Cl)=C1	R2170394	251	°C	2.73	-2.43
NC1=C(N)C=C(Cl)C=C1	R2170395	229.3	°C	0.86	-1.19
ClC1=CC(Cl)=C(Cl)C=C1Cl	R2170396	244.5	°C	4.61	-4.66
OC1=C(Cl)C=C(Cl)C(Cl)=C1	R2170397	247	°C	3.78	-2.62
ClC1=CC(=O)OC1=O	R2170398	196	°C	0.66	-0.86
CC[Al](Cl)CC	R2170399	208	°C	2.57	-2.3
ClCC(Br)CBr	R2170400	196	°C	2.95	-3.12
ClCC(Cl)CCl	R2170401	157	°C	2.29	-2.15
ClC\C(Cl)=C\Cl	R2170402	142	°C	2.53	-2
OC(CCl)CCl	R2170403	176	°C	0.71	-0.46
COC(=O)CCl	R2170404	129.5	°C	0.51	-0.16
ClC1=CC=CS1	R2170405	128.3	°C	2.5	-2.16
CC(OP(C)(F)=O)C(C)(C)C	R2170406	198	°C	1.7	-1.77
[H]C1=C([H])C(=C([H])C(=C1Cl)N(=O)=O)N(=O)=O	R2170407	315	°C	2.29	-3.74
COC(CCl)OC	R2170408	127.5	°C	0.36	-0.41
ClC(Cl)(Cl)C1=CC=CC=C1	R2170409	221	°C	3.63	-4.12
FC(F)(F)C1=CC=CC=C1	R2170410	102.1	°C	2.91	-1.85
ClS(=O)(=O)C1=CC=CC=C1	R2170411	252	°C	1.65	-2.16
Cl[Si](Cl)(Cl)C1=CC=CC=C1	R2170412	201	°C	4.14	-4.61
FC(F)(F)C1=CC=CC(Cl)=C1	R2170413	137.5	°C	3.59	-2.68
NC1=CC(=CC=C1)C(F)(F)F	R2170414	187	°C	2.23	-1.42
OC1=CC=CC(=C1)C(F)(F)F	R2170415	178	°C	2.64	-1.46
[O-][N+](=O)C1=CC=CC(=C1)C(F)(F)F	R2170416	202.8	°C	2.55	-3.75
FC(F)(F)C1=CC=C(Cl)C=C1	R2170417	138.5	°C	3.59	-2.7
ClC(Cl)C1=CC=CC=C1	R2170418	205	°C	3.02	-3.34
ClC(=O)C1=CC=CC=C1	R2170419	197.2	°C	1.82	-2.42
CC(=O)C1=CC=CC(Cl)=C1	R2170420	244	°C	2.37	-2.72
ClC1=CC=C(C=C1Cl)N(=O)=O	R2170421	255.5	°C	3.11	-3.62
ClC(=O)C1=CC(=CC=C1)C(Cl)=O	R2170422	276	°C	2.54	-3.44
CC(=O)C1=CC=C(Cl)C=C1	R2170423	232	°C	2.41	-2.7
ClC1=CC=C(C=C1)N(=O)=O	R2170424	242	°C	2.56	-2.81
COC1=CC=C(C=C1)C(Cl)=O	R2170425	262.5	°C	2.15	-2.82
ClC(=O)C1=CC=C(C=C1)C(Cl)=O	R2170426	258	°C	2.55	-3.4
ClCC1=CC=CC=C1	R2170427	179	°C	2.51	-2.89
NC1=C(Cl)C=C(CC2=CC(Cl)=C(N)C=C2)C=C1	R2170428	378.9	°C	3.71	-4.77
ClCC1=CC=C(Cl)C(Cl)=C1	R2170429	241	°C	3.85	-4.22
ClC(=O)\C=C\C1=CC=CC=C1	R2170430	257	°C	2.49	-3.37
ClCCCC1=CC=CC=C1	R2170431	219.5	°C	3.51	-3.81
CC1=CC=C(CCl)C=C1	R2170432	201	°C	3	-3.51
ClCC1=CC=C(Cl)C=C1	R2170433	223	°C	3.15	-3.54
ClC1=CC=C(C=O)C=C1	R2170434	213.5	°C	2.28	-2.27
CCOC(=O)CCl	R2170435	144.3	°C	0.89	-0.9
CC(C)OC(=O)CCl	R2170436	150.5	°C	1.34	-1.23
ClC1=CC=C(Br)C=C1	R2170437	196	°C	3.63	-3.3
CC1=CC=C(Cl)C=C1	R2170438	162.4	°C	3.3	-3.05
ClC1=CC=C(Cl)C=C1	R2170439	174	°C	3.46	-3.03
NC1=CC=C(Cl)C=C1	R2170440	232	°C	1.95	-1.37
OC1=CC=C(Cl)C=C1	R2170441	220	°C	2.36	-0.96
SC1=CC=C(Cl)C=C1	R2170442	206	°C	2.99	-2.87
ClC(=O)OCCOCCOC(Cl)=O	R2170443	229	°C	1.89	-2.1
ClCCBr	R2170444	107	°C	1.65	-1.42
ClCC=C	R2170445	45.1	°C	1.78	-1.53
ClCCCl	R2170446	83.5	°C	1.49	-1.22
OCCCl	R2170447	128.6	°C	0	0.8
ClCC#N	R2170448	126	°C	-0.05	-0.42
ClCC=O	R2170449	85.5	°C	0.18	0.31
COCCl	R2170450	59.5	°C	0.16	0.22
Cl[Si](Cl)(Cl)CC=C	R2170451	117.5	°C	3.41	-3.67
CC(C)OP(C)(F)=O	R2170452	147	°C	0.56	-1.22
CC(C)(C)OC(=O)CCl	R2170453	150	°C	2.14	-1.65
CCCCC[Si](Cl)(Cl)Cl	R2170454	172	°C	4.59	-4.62
CC(C)CCCl	R2170455	98.9	°C	2.81	-2.87
OC(=O)CCCl	R2170456	156	°C	0.45	0.2
CN(C)CCCl	R2170457	110	°C	0.64	0.37
CC(C)CC(Cl)=O	R2170458	114	°C	1.63	-1.54
CC(C)OC(Cl)=O	R2170459	105	°C	1.24	-1.35
ClC1=CC(Br)=CC=C1	R2170460	196	°C	3.59	-3.37
CC1=CC(Cl)=CC=C1	R2170461	161.8	°C	3.3	-3.06
NC1=CC(Cl)=CC=C1	R2170462	230.5	°C	1.93	-1.42
OC1=CC(Cl)=CC=C1	R2170463	214	°C	2.34	-0.94
CC(CCl)OC(C)CCl	R2170464	187	°C	2.68	-2.37
ClC1=CC(Cl)=CC(Cl)=C1	R2170465	208	°C	4.08	-3.77
ClC1=NC(Cl)=NC(Cl)=N1	R2170466	192	°C	2.16	-1.26
ClC1=CC=CC=C1	R2170467	131.7	°C	2.78	-2.27
ClC1=CC=CC=N1	R2170468	170	°C	1.63	0.05
CCCOC(Cl)=O	R2170469	115.2	°C	1.62	-1.37
CCCCCl	R2170470	78.6	°C	2.34	-2.09
ClCCCBr	R2170471	143.3	°C	2.12	-2.07
ClCCCCCl	R2170472	161	°C	2.51	-2.39
ClCCOC=C	R2170473	108	°C	1.29	-1.37
ClCCOCCCl	R2170474	178.5	°C	1.23	-1.64
CCCCCCCC(Cl)=O	R2170475	195.6	°C	3.31	-3.61
CCCCCCCCCl	R2170476	181.5	°C	4.82	-4.83
ClCCOCOCCCl	R2170477	218	°C	0.94	-1.46
ClCCOCCOCCCl	R2170478	232	°C	1.26	-1.9
CCCCCCCCCCCCCl	R2170479	260	°C	7.25	-6.22
CCC(O)(\C=C\Cl)C#C	R2170480	174	°C	1.45	-3.01
OCC(Cl)(Cl)Cl	R2170481	152	°C	1.23	-0.94
CC[Si](Cl)(Cl)Cl	R2170482	100.5	°C	3.11	-2.82
FC1(F)C(F)(F)C(F)(F)C1(F)F	R2170483	-5.9	°C	2.98	-3.2
ClCCOP(=O)(OCCCl)OCCCl	R2170484	330	°C	1.36	-1.64
FC(F)=C(F)F	R2170485	-75.9	°C	1.34	-3.23
FC(F)=C(F)C(F)(F)F	R2170486	-29.6	°C	1.84	-4.16
ClC(Cl)(Cl)C(=O)C(Cl)(Cl)Cl	R2170487	203	°C	3.67	-4.39
COC(=O)C(Cl)Cl	R2170488	142.9	°C	1.22	-0.74
[H]C1=C(Cl)C(Cl)=C(C(Cl)=C1Cl)N(=O)=O	R2170489	304	°C	4.09	-5.18
CC1=C(Cl)C=CC=C1Cl	R2170490	198	°C	3.96	-3.6
ClC1=C(Cl)C(Cl)=C(Cl)C(Cl)=C1Cl	R2170491	325	°C	5.7	-6.16
OC(=O)C1=CC=CC=C1Cl	R2170492	287	°C	2.39	-2.43
ClC1=CC=C(Cl)C(Cl)=C1	R2170493	213.5	°C	4.08	-3.83
OC1=CC=C(Cl)C=C1Cl	R2170494	210	°C	3.12	-1.82
FC(F)(F)C1=CC=C(Cl)C(=C1)N(=O)=O	R2170495	222	°C	3.23	-4.45
ClC1=CC(=CC=C1)N(=O)=O	R2170496	236	°C	2.48	-2.82
CC1=CC=C(C=C1Cl)N(=O)=O	R2170497	260	°C	2.93	-3.26
ClC(=O)C1=CC=CC(=C1)N(=O)=O	R2170498	276.5	°C	1.97	-3.23
ClC(=O)C1=CC=C(Cl)C=C1	R2170499	222	°C	2.62	-3.34
CC(OC1=CC=CC=C1)C(Cl)=O	R2170500	147	°C	2.29	-2.85
CCCCC(CC)CCl	R2170501	172	°C	4.87	-4.58
ClC(=O)OCCOC(Cl)=O	R2170502	183	°C	1.1	-1.93
ClC(Br)Br	R2170503	120	°C	2.17	-1.64
CS(Cl)(=O)=O	R2170504	162	°C	-0.07	-0.76
C[Si](Cl)(Cl)C=C	R2170505	92.5	°C	2.69	-3.1
FC(Br)C(F)(F)F	R2170506	8.6	°C	2.07	-1.4
FC(F)(Br)C(F)(F)Br	R2170507	47.3	°C	2.43	-2.11
ClC(=C)C=C	R2170508	59.4	°C	2.24	-2.05
CC(O)CCl	R2170509	127	°C	0.43	0.3
ClC(Cl)=C(Cl)Cl	R2170510	121.3	°C	3.13	-2.7
ClN1C(=O)CCC1=O	R2170511	216.5	°C	-2.15	-0.01
NC1=C(Cl)C(=CC(Cl)=C1)C(O)=O	R2170512	312	°C	2.06	-2.25
ClC1=CC=C(C=C1)C(=O)C1=CC=CC=C1	R2170513	332	°C	3.85	-4.39
OC1=CC(O)=C(Cl)C=C1Cl	R2170514	254	°C	2.64	-1.51
CCC[Si](Cl)(Cl)Cl	R2170515	123.5	°C	3.8	-3.3
CCCC(Cl)=O	R2170516	102	°C	1.32	-1.14
ClCCCCl	R2170517	120.9	°C	1.98	-1.75
CCCCCC(Cl)=O	R2170518	153	°C	2.24	-2.13
OC(=O)CF	R2170519	168	°C	-0.34	0.05
C[Si](Cl)(C1=CC=CC=C1)C1=CC=CC=C1	R2170520	295	°C	4.53	-5.78
C[Si](Cl)(Cl)C1=CC=CC=C1	R2170521	206.5	°C	3.32	-4.29
FC(F)(F)C(Cl)Br	R2170522	50.2	°C	2.5	-1.72
Cl\C=C/Cl	R2170523	60.1	°C	1.85	-1.18
[H]OC([H])(O[H])C(Cl)(Cl)Cl	R2170524	98	°C	0.88	-0.6
FC(F)(F)C(\Cl)=C(\Cl)C(F)(F)F	R2170525	68.5	°C	2.96	-4.74
FC(F)(F)C(Cl)Cl	R2170526	27	°C	2.49	-1.44
FC1(F)C(F)(F)C(F)(F)C2(F)C(F)(F)C(F)(F)C(F)(F)C(F)(F)C2(F)C1(F)F	R2170527	142	°C	4.27	-3.92
FC(F)(F)C1(F)C(F)(F)C(F)(F)C(F)(F)C(F)(F)C1(F)C(F)(F)F	R2170528	101.5	°C	4.17	-3.94
OCC(F)(F)C(F)(F)C(F)(F)C(F)(F)C(F)(F)C(F)(F)C(F)(F)F	R2170529	161	°C	3.58	-3.75
FC(F)(F)C(F)(F)C(F)(F)C(F)(F)C(F)(F)C(F)(F)C(F)(F)C(F)(F)F	R2170530	102.8	°C	4.83	-4.19
FC1C(F)(F)C(F)(F)C(F)(F)C(F)(F)C1(F)F	R2170531	62	°C	3.41	-3.15
FC1=C(F)C2=C(C(F)=C1F)C(F)=C(F)C(F)=C2F	R2170532	209	°C	3.12	-3.12
FC1=CC(F)=C(C(F)=C1)N(=O)=O	R2170533	183.5	°C	1.89	-3.61
FC1=C(Cl)C(F)=C(Cl)C(F)=C1Cl	R2170534	198.4	°C	4.05	-3.77
FC(F)(F)C1=C(Cl)C=C(Cl)C=C1	R2170535	177.52	°C	4.2	-3.62
COC1=C(F)C=CC=C1	R2170536	154.5	°C	2.27	-1.67
FC1=CC=CC2=C1C=CC=C2	R2170537	215	°C	3.37	-3.23
FC1=C(C=CC=C1)C1=CC=CC=C1	R2170538	248	°C	4.01	-3.87
FC1=CC=C2C=CC=CC2=C1	R2170539	212	°C	3.43	-3.32
FC1=CC=C(C=C1)C1=CC=CC=C1	R2170540	253	°C	4.14	-3.99
FC1=C(CC#N)C=CC=C1	R2170541	232	°C	1.74	-2.31
FC1=CC(F)=C(F)C=C1F	R2170542	90.2	°C	2.43	-2.42
FC(F)(F)C1=CC=C(Cl)C(Cl)=C1	R2170543	173.5	°C	4.19	-3.69
CP(F)(=O)OC1CCCCC1	R2170544	239	°C	1.72	-1.68
FC(F)(F)OC1=CC=C(C=C1)C#N	R2170545	192.5	°C	2.77	-3.68
FC(F)(F)COCC(F)(F)F	R2170546	63.9	°C	1.94	-1.93
CCCCCCCCCCF	R2170547	186.2	°C	5.41	-4.64
FC(F)(F)C1(F)C(F)(F)C(F)(F)C(F)(F)C(F)(C(F)(F)F)C1(F)F	R2170548	102	°C	4.18	-3.95
FC(F)(F)C(F)(F)C(F)(F)C(F)(F)C1(F)OC(F)(F)C(F)(F)C1(F)F	R2170549	102.6	°C	4.51	-4.05
FC(F)(F)C(F)(Cl)C(Cl)(Cl)C(F)(F)F	R2170550	98	°C	3.83	-4.28
FC(F)(Br)C(F)(F)C(F)(F)C(F)(F)Br	R2170551	97	°C	3.43	-3.35
FC(F)(F)C(F)(F)C(F)(F)C(F)(F)C(F)(F)C(F)(F)Br	R2170552	98	°C	3.97	-4.03
FC(F)(F)C(F)(F)C(F)(F)C(F)(F)C(F)(F)C(F)(F)C(F)(F)F	R2170553	82.5	°C	4.51	-4.09
FC(F)(F)C(F)(F)C(F)(F)C(F)(F)C(F)(F)C(F)(F)C(F)(F)I	R2170554	137.5	°C	3.41	-4.04
OC(=O)C(F)(F)C(F)(F)C(F)(F)C(F)(F)C(F)(F)C(F)(F)C(F)(F)F	R2170555	189	°C	4.29	-4.31
FC1(F)C(Cl)=C(Cl)C(F)(F)C(F)(F)C1(F)F	R2170556	113	°C	3.2	-4.51
FC(F)(F)C(F)(F)C(F)(F)C(=O)OC(=O)C(F)(F)C(F)(F)C(F)(F)F	R2170557	106.5	°C	3.69	-5.12
FC(F)(F)C(Cl)CCl	R2170558	76.9	°C	2.52	-1.48
FC1=C(F)C(F)=C(Br)C(F)=C1F	R2170559	137	°C	2.73	-3.32
FC1=C(F)C(F)=C(Cl)C(F)=C1F	R2170560	117.9	°C	2.97	-2.89
FC1=C(I)C=CC=C1	R2170561	188.6	°C	2.8	-3.11
NC1=C(F)C=CC=C1	R2170562	175	°C	1.26	-0.94
CC(=O)C1=CC=CC(=C1)C(F)(F)F	R2170563	199	°C	2.59	-2.29
[H]C1=C([H])C(=C([H])C([H])=C1F)N(=O)=O	R2170564	205	°C	1.97	-2.29
FCC1=CC=CC=C1	R2170565	140	°C	2.3	-1.84
OC(=O)C(\F)=C\C1=CC=CC=C1	R2170566	290	°C	2.47	-3.22
CC1=CC=C(F)C=C1	R2170567	116.6	°C	2.65	-1.95
FC1=CC=C(Cl)C=C1	R2170568	130	°C	2.85	-2.3
FC1=CC=C(I)C=C1	R2170569	183	°C	2.93	-3.14
OCCCCC(F)(F)F	R2170570	147.75	°C	1.17	-0.64
CC1=CC(F)=CC=C1	R2170571	115	°C	2.57	-1.93
FCCCBr	R2170572	101.4	°C	1.34	-1.21
CCF	R2170573	-37.6	°C	1.01	0.14
FC(F)=O	R2170574	-84.5	°C	0.42	-1.19
FC(Br)(Br)Br	R2170575	108	°C	2.55	-2
FC(Cl)(Br)Br	R2170576	80.3	°C	2.45	-1.89
FC(Cl)(Cl)Br	R2170577	52	°C	2.27	-1.9
FC(F)(Cl)Br	R2170578	-3.7	°C	1.94	-1.45
FC(Cl)(Cl)C#N	R2170579	33	°C	1.83	-1.81
FC(F)(F)CI	R2170580	54.5	°C	1.88	-1.93
FC(F)(F)C#N	R2170581	-68.8	°C	1.54	-1.9
FC(Br)C(F)(F)Br	R2170582	76	°C	2.06	-1.83
FC(Cl)C(F)(F)Br	R2170583	52.5	°C	2.12	-1.67
FC(Cl)C(Cl)(Cl)Cl	R2170584	116.5	°C	2.94	-2.47
CC(F)(F)C(Cl)(Cl)Cl	R2170585	73	°C	2.99	-2.88
FC(Cl)(Cl)C(Cl)Cl	R2170586	116	°C	2.94	-2.44
FC(Cl)C(F)(Cl)Cl	R2170587	72.5	°C	2.62	-1.97
FC(F)(Cl)C(Cl)Cl	R2170588	71.9	°C	2.69	-2.06
FC(Cl)C(F)(F)Cl	R2170589	29.5	°C	2.39	-1.3
FC(F)C(F)(F)Cl	R2170590	-10	°C	2.27	-1.15
FC(F)(F)C(Cl)=O	R2170591	-27	°C	1.28	-2.27
FC(F)C(F)(F)F	R2170592	-48.5	°C	2.25	-1.17
FC(=O)C(F)(F)F	R2170593	-59	°C	1.28	-2.62
NC(=O)C(F)(F)F	R2170594	162.5	°C	0.07	-1.39
FC(F)(Br)C(F)(Cl)Br	R2170595	93	°C	2.72	-2.78
FC(F)(F)C(F)(F)Br	R2170596	-21	°C	2.08	-2.3
FC(Cl)(Cl)C(Cl)(Cl)Cl	R2170597	135	°C	3.68	-3.7
FC(F)(F)C(Cl)(Cl)Cl	R2170598	46.1	°C	3.17	-3.03
FC(F)(Cl)C(F)(Cl)I	R2170599	99	°C	2.66	-2.45
FC(F)(F)C(F)(F)I	R2170600	13	°C	1.81	-1.89
FC(F)(I)C(F)(F)I	R2170601	112	°C	1.49	-1.91
OS(=O)(=O)C(F)(F)C(F)(F)F	R2170602	178	°C	1.79	-2.57
FC(F)(F)C(F)(C(F)(F)F)C(F)(F)F	R2170603	0	°C	3.61	-3.68
FC(F)(F)C1(F)C(F)(F)C(F)(F)C(F)(F)C(F)(F)C1(F)F	R2170604	76.3	°C	3.82	-3.87
FC(F)(F)C(F)(F)C(F)(F)C(F)(C(F)(F)F)C(F)(F)F	R2170605	57.6	°C	4.16	-3.97
FC(F)(F)C(F)(Cl)C(F)(Cl)C(F)(F)F	R2170606	63	°C	3.85	-4.02
FC(F)(F)C(F)(F)C(F)(F)C(F)(F)F	R2170607	-1.9	°C	3.64	-3.72
FC(F)(F)C(F)(F)C(F)(F)C(F)(F)C(F)(F)C(F)(F)F	R2170608	56.6	°C	4.19	-3.98
FC(F)(F)C(F)(F)C(F)(F)C(F)(F)C(F)(F)C(F)(F)I	R2170609	118	°C	3.19	-3.75
OS(=O)(=O)C(F)(F)C(F)(F)C(F)(F)C(F)(F)C(F)(F)C(F)(F)F	R2170610	238.5	°C	3.75	-3.64
FC(F)=C(F)C(F)(F)C(F)(F)C(F)(F)C(F)(F)C(F)(F)F	R2170611	81	°C	3.44	-5.23
FC1(F)C(F)(F)C(F)(F)C(F)(F)C(F)(F)C1(F)F	R2170612	50.6	°C	4.13	-3.66
FC1=C(F)C(F)(F)C(F)(F)C(F)(F)C1(F)F	R2170613	52	°C	2.66	-4.63
OCC(F)(F)C(F)(F)C(F)(F)C(F)F	R2170614	140.5	°C	2.27	-2.48
FC(F)(N(=O)=O)C(F)(F)N(=O)=O	R2170615	58.5	°C	2.95	-4.27
FC1(F)C(F)(F)C(F)(Cl)C1(F)Cl	R2170616	59.5	°C	3.39	-3.38
COC(=O)C(F)(F)C(F)(F)C(F)(F)F	R2170617	80	°C	2.33	-3.71
CCOC(=O)C(F)(F)C(F)(F)C(F)(F)F	R2170618	95	°C	2.77	-3.75
FC(F)(F)C(F)(F)C(=O)OC(=O)C(F)(F)C(F)(F)F	R2170619	73	°C	2.6	-5.18
FC(F)(F)C(F)(F)C1(F)OC(F)(F)C(F)(F)C1(F)F	R2170620	56	°C	3.75	-3.74
CC[Si](F)(F)CC	R2170621	61	°C	2.71	-1.81
CC[Si](F)(CC)CC	R2170622	110	°C	3.58	-2.72
F\C=C(/F)Br	R2170623	19	°C	1.82	-1.59
FC(F)CBr	R2170624	57.3	°C	1.15	-0.97
FC(F)=CCl	R2170625	-18.5	°C	1.7	-1.84
FC=C(F)F	R2170626	-51	°C	1.53	-1.96
OCC(F)F	R2170627	95.5	°C	-0.36	0.19
FC(Cl)C(Cl)Cl	R2170628	102	°C	2.05	-1.61
FC(F)C(F)F	R2170629	-19.9	°C	1.24	-0.81
FC(F)=C(F)I	R2170630	30	°C	1.8	-2.81
FC(F)(F)C(F)(F)N(C(F)(F)C(F)(F)F)C(F)(F)C(F)(F)F	R2170631	70.3	°C	5.62	-5.16
F\C(=C(/F)C(F)(F)F)C(F)(F)F	R2170632	1.5	°C	2.41	-5.13
FC1=CC(F)=C(F)C(F)=C1F	R2170633	85.7	°C	2.2	-2.67
[O-][N+](=O)C1=C(F)C=CC(F)=C1	R2170634	206.5	°C	1.9	-3.01
FC1=C(F)C=CC=C1	R2170635	94	°C	2.24	-1.67
OC1=C(F)C=CC=C1	R2170636	151.5	°C	1.86	-0.89
NC1=CC(Cl)=C(F)C=C1	R2170637	227.5	°C	2.19	-1.61
FC1=CC=C(F)C(F)=C1	R2170638	90	°C	2.29	-1.97
NC1=C(F)C=C(F)C=C1	R2170639	170	°C	1.53	-1.22
CC(=O)CC(=O)C(F)(F)F	R2170640	106	°C	0.44	-1.94
FS(=O)(=O)C1=CC=CC=C1	R2170641	203.5	°C	2.27	-2.27
F[Si](F)(F)C1=CC=CC=C1	R2170642	101.5	°C	3.3	-3.75
FC(F)(F)C1=NC(=NC(=N1)C(F)(F)F)C(F)(F)F	R2170643	95.5	°C	3.7	-3.87
FC(F)(F)C1=CC=CC(=C1)C#N	R2170644	189	°C	2.45	-3.59
FB(F)C1=CC=CC=C1	R2170645	98	°C	3.01	-2.93
NC1=CC=C(F)C=C1	R2170646	182	°C	1.26	-0.71
OC1=CC=C(F)C=C1	R2170647	185.5	°C	1.79	-0.75
OCCF	R2170648	103.5	°C	-0.64	0.52
FC1=CC(F)=CC=C1	R2170649	82.6	°C	2.25	-1.63
NC1=CC=CC(F)=C1	R2170650	188	°C	1.21	-0.77
OC1=CC=CC(F)=C1	R2170651	178	°C	1.73	-0.71
CCOC(=O)CC(=O)C(F)(F)F	R2170652	133	°C	0.84	-2.09
FC1=CC(F)=CC(F)=C1	R2170653	75.5	°C	2.36	-2.05
FC1CCCCC1	R2170654	101	°C	2.64	-1.44
FC1=CC=CN=C1	R2170655	107.5	°C	0.71	-0.31
FC1=CC=CC=N1	R2170656	127	°C	1.1	-0.4
FC(F)(F)SSC(F)(F)F	R2170657	34.6	°C	2.6	-2.34
CCCCCCF	R2170658	91.5	°C	3.12	-1.96
FCBr	R2170659	19	°C	0.6	-0.62
FCI	R2170660	53.4	°C	0.88	-1.28
FC(F)(F)S(F)(F)(F)(F)F	R2170661	-20	°C	3.53	-4.81
CC(O)C(F)(F)F	R2170662	75.5	°C	1.09	-0.44
FC(F)(F)C(F)(Cl)Cl	R2170663	4	°C	2.71	-2.67
FC(F)(Br)C(F)(Cl)C=C	R2170664	99.5	°C	2.78	-2.45
CC(O)C(F)(F)C(F)(F)F	R2170665	84	°C	1.71	-1.45
FC(F)(F)C1(F)C(F)(F)C(F)(C(F)(F)F)C(F)(F)C(F)(C(F)(F)F)C1(F)F	R2170666	125	°C	4.45	-3.99
FC(F)(F)C1(F)C(F)(F)C(F)(F)C(F)(C(F)(F)F)C(F)(F)C1(F)F	R2170667	100.5	°C	4.19	-3.96
OCC(F)(F)C(F)(F)C(F)(F)F	R2170668	95	°C	2.04	-2.52
FC(F)(F)C(F)(F)C(F)(F)C(Cl)=O	R2170669	38.5	°C	2.36	-4.06
OC(=O)C(F)(F)C(F)(F)C(F)(F)F	R2170670	121	°C	2.57	-3.51
FC(F)(F)C(Cl)(Cl)C(Cl)(Cl)C(F)(F)F	R2170671	131	°C	4.16	-4.58
FC(F)(I)C(F)(F)C(F)(F)C(F)(F)I	R2170672	150	°C	1.89	-1.96
FC(F)(F)C(F)(F)C(F)(F)C(F)(F)S(F)(=O)=O	R2170673	64	°C	4.2	-3.64
FC(F)C(F)(F)C(F)(F)C(F)(F)C(F)(F)C(F)(F)C(F)(F)F	R2170674	96	°C	4.77	-3.84
OC(=O)C(F)(F)C(F)(F)C(F)(F)C(F)(F)C(F)(F)C(F)(F)F	R2170675	177	°C	3.93	-4.3
FC(F)(F)C(F)(F)C(F)(F)C(F)(F)C(F)(F)C(F)(F)C(F)(F)Br	R2170676	118	°C	4.35	-4.09
FC1(F)C(=O)OC(=O)C(F)(F)C1(F)F	R2170677	72	°C	1.86	-3.67
COC(=O)C(F)(F)C(F)(F)F	R2170678	59.5	°C	1.74	-3
FC(=C)C=C	R2170679	12	°C	1.93	-1.8
OC(=O)C(F)F	R2170680	133	°C	0.28	-0.72
FC(F)=C(C(F)(F)F)C(F)(F)F	R2170681	7	°C	2.4	-5.05
FC(F)(F)N1C(F)(F)C(F)(F)OC(F)(F)C1(F)F	R2170682	51	°C	5.13	-4.84
OCC(F)(F)C(F)C(F)(F)F	R2170683	117	°C	1.71	-1.31
CCOC(=O)C(F)(F)F	R2170684	61	°C	1.41	-1.92
CN(C)B(F)N(C)C	R2170685	106	°C	0.4	-0.17
FC(F)(F)C1=CC=CC=C1N(=O)=O	R2170686	217	°C	2.57	-3.97
COC1=C(F)C(F)=C(F)C(F)=C1F	R2170687	138.5	°C	2.43	-2.77
FC1=C(F)C(F)=C(F)C(F)=C1F	R2170688	80.2	°C	2.32	-2.94
FC(F)(F)C1=C(Br)C=CC=C1	R2170689	167.5	°C	3.51	-3.14
FC1=C(C=CC=C1)C(F)(F)F	R2170690	114.5	°C	3.05	-2.05
FC1=C(C=CC=C1)C(Cl)=O	R2170691	206	°C	2.15	-2.66
FC1=CC=C(C=C1)C1=CC=C(F)C=C1	R2170692	254.5	°C	3.91	-4.12
CC(C)(C)OC(=O)C(F)(F)F	R2170693	83	°C	2.06	-2.68
CCOC(=O)C(F)Cl	R2170694	129	°C	1.35	-1.06
FC(F)(F)C1=CC=CC(Br)=C1	R2170695	151.5	°C	3.55	-3.36
FC1=CC=CC(=C1)C(F)(F)F	R2170696	101.5	°C	3.07	-2.14
FC(F)(F)C1=CC(=CC=C1)C(F)(F)F	R2170697	116	°C	3.7	-3.35
FC(F)(F)C1=CC=C(Br)C=C1	R2170698	160	°C	3.58	-3.51
FC1=CC=C(C=C1)C(F)(F)F	R2170699	103.5	°C	3.07	-2.23
FC1=CC=CC(=C1)N(=O)=O	R2170700	199	°C	1.88	-2.33
CC(=O)C1=CC=C(F)C=C1	R2170701	196	°C	1.8	-2.12
FC1=CC(=CC=C1)C#N	R2170702	182.5	°C	1.68	-2.04
CC(F)(F)CC(F)(F)F	R2170703	40	°C	1.99	-1.62
FC(F)C(F)(F)OCC(F)(F)F	R2170704	56.2	°C	2.79	-2.04
FC(F)(F)COC=C	R2170705	42.5	°C	1.7	-1.05
FC(F)(F)C(=O)OC(=O)C(F)(F)F	R2170706	39.5	°C	1.68	-4.59
FC(F)(F)COC(=O)C(F)(F)F	R2170707	55	°C	2.11	-3.02
FCCCCCCl	R2170708	143.2	°C	2.3	-1.82
CC(C)F	R2170709	-10	°C	1.07	-0.23
CC(C)(F)F	R2170710	-0.4	°C	1.08	-0.38
CC(F)(F)F	R2170711	-47.5	°C	0.94	-0.52
FC(Cl)(Cl)I	R2170712	90	°C	1.81	-2.15
FC(F)(Br)C=C	R2170713	42	°C	1.76	-1.61
CC(F)(Cl)CCl	R2170714	88.6	°C	2.1	-1.49
CC(F)(F)CCl	R2170715	55	°C	1.56	-0.67
FC(F)(Cl)CBr	R2170716	68.4	°C	2.04	-1.5
FC(F)(F)CBr	R2170717	26	°C	1.95	-1.29
COS(F)(=O)=O	R2170718	93	°C	0.95	-1.53
CC(=O)C(F)(F)F	R2170719	22	°C	0.89	-1.57
FC(F)(F)S(Cl)(=O)=O	R2170720	30.5	°C	1.98	-1.88
NCC(F)(F)C(F)(F)F	R2170721	49	°C	1.11	-1.41
OCC(F)(F)C(F)(F)F	R2170722	82	°C	1.23	-1.22
FC(F)(F)C(F)(F)C(Cl)Cl	R2170723	51.1	°C	3.28	-2.81
OC(=O)C(F)(F)C(F)(F)F	R2170724	96.5	°C	1.91	-2.78
FC(F)(F)C(F)(F)C(F)(F)C(F)(F)I	R2170725	67	°C	2.63	-2.78
OS(=O)(=O)C(F)(F)C(F)(F)C(F)(F)F	R2170726	196	°C	2.26	-2.99
FC(F)(F)C(F)(F)C(F)(F)C(F)(F)C(F)(F)C(F)(F)C(F)(F)C(F)(F)Br	R2170727	141	°C	4.74	-4.21
CCOS(=O)(=O)C(F)(F)F	R2170728	115	°C	2.07	-1.74
FC(F)(F)C1(F)OC1(F)F	R2170729	-27.4	°C	2.51	-2.45
CC(=O)CF	R2170730	77	°C	0.52	-0.02
FC(Cl)CCl	R2170731	73.7	°C	1.57	-0.94
FCC(F)F	R2170732	5	°C	0.47	-0.23
CCC(F)=O	R2170733	44	°C	0.56	-0.46
CC(F)=C(Cl)Cl	R2170734	78	°C	2.31	-2.31
FC(Cl)C(F)Cl	R2170735	46.8	°C	1.68	-1.15
FC(F)C(F)Cl	R2170736	17	°C	1.25	-0.96
FC(F)(F)C(\Cl)=C/Cl	R2170737	53.7	°C	2.57	-2.82
COC(=O)C(F)(F)F	R2170738	43.25	°C	0.95	-1.8
FC(F)(F)C(Cl)=C(Cl)Cl	R2170739	88.1	°C	3.19	-3.88
F\C(Cl)=C(/Cl)C(F)(F)F	R2170740	47.3	°C	2.77	-3.92
FC(F)C(F)C(F)(F)F	R2170741	6.5	°C	2.75	-1.52
FC(F)(F)C(Cl)C(F)(F)F	R2170742	14.1	°C	2.7	-2.42
FC(C(F)(F)F)C(F)(F)F	R2170743	-17.3	°C	2.71	-2.3
FC(F)(F)C1=CC=C(C=C1)C(F)(F)F	R2170744	116	°C	3.66	-3.39
FC(F)(F)C(=O)C1=CC=CC=C1	R2170745	153	°C	2.4	-2.79
FC1=C(F)C(F)=C(C(F)=C1F)C(F)(F)F	R2170746	104.5	°C	3	-3.34
FC1=C(F)C(F)=C(C(F)=C1F)C1=C(F)C(F)=C(F)C(F)=C1F	R2170747	206	°C	3.73	-3.48
OCC1=C(F)C(F)=C(F)C(F)=C1F	R2170748	181	°C	1.52	-2.62
CC1=C(F)C=CC=C1Cl	R2170749	154	°C	3.22	-2.8
OC1=CC=CC=C1C(F)(F)F	R2170750	147.5	°C	2.71	-1.43
CC1=CC=C(F)C=C1N(=O)=O	R2170751	213	°C	2.19	-2.61
FC1=CC(F)=C(C=C1)N(=O)=O	R2170752	207	°C	1.92	-3.03
FC1=CC=CC=C1C=O	R2170753	175	°C	1.52	-1.75
FC(F)(F)C1=CC=CC=C1C#N	R2170754	205	°C	2.47	-3.53
CCOC(=O)C1=CC=C(F)C=C1	R2170755	210	°C	2.51	-2.32
CCOC1=CC=CC=C1F	R2170756	171.4	°C	2.69	-2.04
COC(=O)CF	R2170757	104.5	°C	0.1	-0.08
CCOC(=O)C(F)F	R2170758	100	°C	0.89	-0.96
OC(=O)C1=CC=CC(=C1)C(F)(F)F	R2170759	238.5	°C	2.64	-1.81
FC(=O)C1=CC=CC=C1	R2170760	154.5	°C	1.68	-2.34
OCC1=CC(F)=CC=C1	R2170761	201	°C	1.25	-1.05
FC1=CC=CC(C=O)=C1	R2170762	173	°C	1.55	-1.66
COC1=CC(F)=CC=C1	R2170763	159	°C	2.19	-1.6
FC(F)(F)OC1=CC=CC=C1	R2170764	102	°C	3.01	-2.07
CCOC1=CC(F)=CC=C1	R2170765	172	°C	2.78	-2.05
CCOC1=CC=C(F)C=C1	R2170766	173	°C	2.82	-2.06
OCC1=CC=C(F)C=C1	R2170767	210	°C	1.22	-1.05
FC1=CC=C(C=O)C=C1	R2170768	181.5	°C	1.56	-1.6
COC1=CC=C(F)C=C1	R2170769	157	°C	2.24	-1.51
CCOC(=O)CF	R2170770	120	°C	0.71	-0.24
FC1=CC=C(Br)C=C1	R2170771	151.5	°C	2.98	-2.39
CCCF	R2170772	2.5	°C	1.67	-0.11
FC(F)(F)CCBr	R2170773	63.5	°C	2.1	-1.47
FC(F)(F)CCCl	R2170774	45.1	°C	1.87	-1.08
FCCC(F)(F)F	R2170775	29.4	°C	1.26	-0.83
FC(F)CC(F)(F)F	R2170776	40	°C	1.52	-1
OCCCC(F)(F)F	R2170777	125	°C	0.75	-0.42
COCC(F)F	R2170778	48.5	°C	0.25	-0.14
FC1=CC=CC=C1	R2170779	84.7	°C	2.18	-1.41
FCCCCl	R2170780	80	°C	1.27	-0.66
FCCCF	R2170781	41.6	°C	0.56	-0.12
OCCCF	R2170782	127.8	°C	-0.35	0.31
FCCCCBr	R2170783	135	°C	1.93	-1.54
FCCCCCl	R2170784	114.7	°C	1.75	-1.24
CCCCCCCCF	R2170785	142.4	°C	4.3	-3.64
CCCCCCCCCF	R2170786	167.5	°C	4.84	-4.17
CC1(C)C2CCC1(C)C(Cl)C2	R2170787	207.5	°C	4.5	-4.86
OC(=O)C(F)Cl	R2170788	162	°C	0.64	-0.59
FC(Cl)(Cl)C1=CC=CC=C1	R2170789	179	°C	3.49	-3.74
ClC(=O)OCC1=CC=CC=C1	R2170790	152	°C	2.61	-2.96
FCC1CO1	R2170791	85.5	°C	0.01	0.2
ClC(=O)OC(Cl)(Cl)Cl	R2170792	128	°C	2.48	-3.05
CC(C)=CCCl	R2170793	109	°C	2.75	-1.44
CC(Cl)CN(=O)=O	R2170794	172	°C	0.93	-1.54
ClCCSCCCl	R2170795	216	°C	2.08	-2.84
CC(Cl)C(C)(C)Cl	R2170796	129	°C	3.15	-3.05
CC(C)(O)C(F)(F)F	R2170797	81	°C	1.32	-0.74
FC(Cl)C(F)(F)C(F)(F)Cl	R2170798	56.1	°C	3.13	-2.6
FC(F)(F)C(F)(F)C(F)(F)C(F)(F)C(F)(F)C(F)(F)C(F)(F)C(F)(F)I	R2170799	160.5	°C	3.83	-4.18
CCOC(F)(F)C(F)F	R2170800	57.5	°C	2.24	-0.89
CC(C)=CCl	R2170801	68	°C	2.24	-0.99
CC(=O)C(Cl)Cl	R2170802	120	°C	0.98	-0.97
CC(C)(CCl)C1=CC=CC=C1	R2170803	223	°C	4.11	-4.33
CCOC(O)C(Cl)(Cl)Cl	R2170804	115.5	°C	2.06	-1.49
CCOC(=O)C(Cl)(Cl)Cl	R2170805	167.5	°C	2.52	-2.69
ClCC(=O)C1=CC=CC=C1	R2170806	247	°C	1.9	-2.63
ClCC(=O)CCl	R2170807	173.4	°C	0.72	-1.12
CCOC(=O)C(C)Cl	R2170808	147	°C	1.6	-1.05
CCOC(=O)C(Cl)Cl	R2170809	155	°C	1.73	-1.05
CC(=O)NC1=CC=C(Cl)C=C1	R2170810	333	°C	1.72	-2.18
FC1=CC=C(F)C=C1	R2170811	89	°C	2.26	-1.52
CCCCl	R2170812	46.5	°C	2.09	-1.3
CCCC(Cl)Cl	R2170813	113.8	°C	2.88	-2.34
CCOC(Cl)=O	R2170814	95	°C	0.97	-0.75
ClC1=CC(Cl)=CC=C1	R2170815	173	°C	3.45	-3.06
ClCC(=O)OC(=O)CCl	R2170816	203	°C	1.17	-1.51
ClC1CCCCC1	R2170817	142	°C	3.21	-3.16
CC(=O)OCCCl	R2170818	145	°C	0.81	-0.94
ClCOCCl	R2170819	106	°C	0.83	-0.57
ClC(=O)CCC(Cl)=O	R2170820	193.3	°C	1.02	-1.88
CC(C)COC(Cl)=O	R2170821	128.8	°C	1.8	-1.78
CCCCCCl	R2170822	107.8	°C	3.12	-2.88
CCCCCCCl	R2170823	135	°C	3.63	-3.56
ClC(Cl)(Cl)C#N	R2170824	85.7	°C	1.79	-1.86
FC1=CC=C(F)C(F)=C1F	R2170825	94.3	°C	2.34	-2.34
CC1=C(Cl)C=C(Cl)C(O)=C1Cl	R2170826	265	°C	4.1	-3.17
CC1=C(CCl)C=CC=C1	R2170827	198	°C	2.99	-3.51
COC1=C(Cl)C=C(Cl)C=C1	R2170828	232	°C	3.45	-3.23
NC1=CC=C(Cl)C=C1Cl	R2170829	245	°C	2.73	-2.43
ClC(Cl)(Cl)C1OC(C(=O)O1)C(Cl)(Cl)Cl	R2170830	272.5	°C	3.85	-3.88
CC(Cl)=C	R2170831	22.6	°C	1.88	-0.97
CC(F)=O	R2170832	20.8	°C	-0.05	-0.33
CS(F)(=O)=O	R2170833	123.5	°C	0.5	-1.28
CC(C)(O)CCl	R2170834	128.5	°C	0.98	-0.23
CC[Al](Cl)Cl	R2170835	194	°C	2.41	-1.83
CC(=C)CCl	R2170836	71.5	°C	2.17	-1.2
CC(Cl)C=C	R2170837	64.5	°C	2.29	-2.21
ClC(Cl)C=C	R2170838	84.4	°C	2.17	-1.98
CC=C(Cl)Cl	R2170839	76.5	°C	2.63	-1.51
CC(O)C(C)Cl	R2170840	139	°C	0.89	-0.13
OC(=O)C(Cl)CCl	R2170841	210	°C	1.02	-0.48
OC1=C(Cl)C(Cl)=CC=C1	R2170842	206	°C	3.13	-1.78
OC1=C(Cl)C=CC(Cl)=C1	R2170843	211	°C	3.12	-1.77
ClC(=O)C1=CC=C(Br)C=C1	R2170844	246	°C	2.98	-3.75
ClC1=CC=CC(C=O)=C1	R2170845	213.5	°C	2.25	-2.26
ClCC1=CC=C(Br)C=C1	R2170846	236	°C	3.48	-3.77
CCOP(Cl)OCC	R2170847	153	°C	1.42	-0.9
CCCCOC(=O)CCl	R2170848	183	°C	1.96	-1.77
OC1=CC(Cl)=CC(Cl)=C1	R2170849	233	°C	3.08	-1.79
CCCCOC(Cl)=O	R2170850	142	°C	2.22	-1.85
CCCCCF	R2170851	62.8	°C	2.93	-1.22
CF	R2170852	-78.4	°C	0.4	0.33
ClC#C	R2170853	-30	°C	0.78	-1.67
FCCl	R2170854	-9.1	°C	0.62	0.03
ClCI	R2170855	109	°C	1.65	-1.51
CC(Cl)Br	R2170856	83	°C	1.92	-1.38
FC(Cl)Br	R2170857	36	°C	1.4	-1.22
ClC(Cl)I	R2170858	132	°C	2.11	-1.87
ClC(Br)(Br)Br	R2170859	158.5	°C	2.96	-2.59
ClC(Cl)(Br)Br	R2170860	150.2	°C	2.73	-2.45
CC(C)(Cl)Cl	R2170861	69.3	°C	2.47	-1.88
ClC(Cl)(Cl)I	R2170862	142	°C	2.48	-2.39
CCC(C)(C)Cl	R2170863	85.5	°C	2.95	-2.74
ClSC(Cl)(Cl)Cl	R2170864	147.5	°C	2.89	-2.52
CCS(Cl)(=O)=O	R2170865	174	°C	0.32	-0.84
NC(=O)C(Cl)(Cl)Cl	R2170866	240	°C	0.98	-1.93
CC(Cl)(Cl)N(=O)=O	R2170867	123.5	°C	1.63	-2.59
ClC(Cl)C(Cl)(Cl)C(Cl)(Cl)Cl	R2170868	247.5	°C	4.59	-4.57
CCC(Cl)(Cl)N(=O)=O	R2170869	145	°C	2.09	-2.77
CC(O)(CCl)CCl	R2170870	174.5	°C	1.26	-0.73
CC1(CCl)CO1	R2170871	122	°C	0.75	-0.46
OCC(Cl)Cl	R2170872	146	°C	0.58	0.03
FC(F)=C(F)Br	R2170873	-1	°C	1.87	-3.09
CC(Cl)C(Cl)Cl	R2170874	132	°C	2.55	-2.13
CC(Cl)C(O)=O	R2170875	185	°C	0.8	0.16
F\C(Cl)=C(\F)Cl	R2170876	21.1	°C	2.25	-3.31
CC(Cl)N(=O)=O	R2170877	124.5	°C	0.85	-1.45
COC(=O)C(Cl)(Cl)Cl	R2170878	153.8	°C	1.94	-2.4
CCOC(OCC)C(Cl)(Cl)Cl	R2170879	197	°C	3.2	-2.61
CCC(Cl)C(C)Cl	R2170880	139	°C	3.07	-2.97
C\C=C(/Cl)C(O)=O	R2170881	212	°C	1.56	-0.87
CCC(Cl)N(=O)=O	R2170882	142	°C	1.61	-1.65
OC(=O)C1=C(F)C(F)=C(F)C(F)=C1F	R2170883	220	°C	3.08	-3.06
ClC1=C(C=CC=C1N(=O)=O)N(=O)=O	R2170884	315	°C	2.26	-3.66
NC1=CC=CC(Cl)=C1Cl	R2170885	252	°C	2.73	-2.43
ClC1=CC(Cl)=C(Cl)C(Cl)=C1Cl	R2170886	277	°C	5.22	-5.43
OC1=CC(Cl)=C(Cl)C(Cl)=C1	R2170887	275	°C	3.77	-2.56
ClC(=O)C1=C(Cl)C=CC=C1	R2170888	238	°C	2.52	-3.36
[H]C1=C(Cl)C([H])=C(Cl)C(=C1[H])N(=O)=O	R2170889	258.5	°C	3.07	-3.62
ClCC1=C(Cl)C=CC=C1	R2170890	217	°C	3.16	-3.51
ClC1=C2N=CC=CC2=CC=C1	R2170891	288.5	°C	2.79	-2.07
ClC1=CC=NC2=C1C=CC=C2	R2170892	262	°C	2.68	-2.1
ClCC1=C(CCl)C=CC=C1	R2170893	239.5	°C	2.91	-3.86
ClCC1=C(C=CC=C1)C#N	R2170894	252	°C	2.5	-2.62
ClC1=CC2=C(C=C1)N=CC=C2	R2170895	263	°C	2.67	-2.17
ClC1=NC2=C(C=CC=C2)C=C1	R2170896	266	°C	2.97	-2.09
CCOC1=CC=CC=C1Cl	R2170897	210	°C	3.32	-2.95
ClC1=NC2=CC=CC=C2O1	R2170898	201.5	°C	2.43	-1.92
ClC1=NC2=C(S1)C=CC=C2	R2170899	248	°C	3.14	-2.88
ClC1=C(I)C=CC=C1	R2170900	234.5	°C	3.63	-3.65
CC1=C(C)C=C(Cl)C=C1	R2170901	194	°C	3.82	-3.62
CC1=CC=C(O)C=C1Cl	R2170902	228	°C	2.78	-1.55
CC1=CC=C(N)C(Cl)=C1	R2170903	220	°C	2.35	-1.97
OC1=CC(Cl)=C(O)C=C1	R2170904	263	°C	1.62	-0.68
CC(CCl)CCl	R2170905	136.4	°C	2.5	-2.41
CCC(Cl)CC	R2170906	97.5	°C	3.14	-2.79
CCC(Cl)CCl	R2170907	124.1	°C	2.78	-2.37
OCC(Cl)CCl	R2170908	184	°C	0.78	-0.43
CCC(=O)CCl	R2170909	137.5	°C	0.96	-0.59
ClC(=C)C1=CC=CC=C1	R2170910	199	°C	3.4	-3.05
ClC(=O)C1=CC=CC(Cl)=C1	R2170911	225	°C	2.58	-3.34
CCOC(OCC)C(Cl)Cl	R2170912	183.5	°C	2.15	-1.67
CC1=CC(CCl)=CC=C1	R2170913	195.5	°C	3	-3.51
ClCC1=CC=CC(Cl)=C1	R2170914	216	°C	3.17	-3.53
ClCC(=O)OC1=CC=CC=C1	R2170915	232.5	°C	1.97	-2.58
CCOC(CCl)OCC	R2170916	157.4	°C	1.21	-1.27
CCOC1=CC=C(Cl)C=C1	R2170917	213	°C	3.34	-3.03
ClCCOC1=CC=CC=C1	R2170918	218.5	°C	2.51	-2.83
CCC1=CC=C(Cl)C=C1	R2170919	184.4	°C	3.86	-3.6
[H]C1=C([H])C(C#N)=C([H])C([H])=C1Cl	R2170920	223	°C	2.32	-2.08
COC1=CC=C(Cl)C=C1	R2170921	197.5	°C	2.81	-2.64
CC(CCl)CCCl	R2170922	168.5	°C	3.08	-2.95
CCOC(Cl)CCl	R2170923	145	°C	2.06	-1.48
CCOC(=O)CCCl	R2170924	162	°C	1.23	-1.14
ClCCOC(=O)OCCCl	R2170925	241	°C	1.41	-1.44
ClCCI	R2170926	140	°C	2.17	-1.93
FCCF	R2170927	26	°C	0.2	0.1
CC(C)(Cl)CCCl	R2170928	146.7	°C	3.01	-3.04
CCOS(Cl)(=O)=O	R2170929	152.5	°C	1.09	-1.13
CCCC(C)Cl	R2170930	99	°C	3.02	-2.78
ClCCC(Cl)=O	R2170931	144	°C	0.93	-1.42
ClCCN(=O)=O	R2170932	173.5	°C	0.62	-1.28
CC(=O)OCCl	R2170933	116	°C	0.48	-0.16
CC(C)CC(Cl)Cl	R2170934	130	°C	3.25	-3.02
CC(Cl)CC(C)Cl	R2170935	145	°C	3.09	-2.96
ClCC1=CC(CCl)=CC=C1	R2170936	251.5	°C	3.4	-3.88
NC1=CC(Cl)=CC(Cl)=C1	R2170937	261	°C	2.71	-2.43
ClC1=CC=CN=C1	R2170938	148	°C	1.4	0.09
ClC1=CC=NC=C1	R2170939	147.5	°C	1.43	0.09
CC(Cl)CCCCl	R2170940	162	°C	3.16	-2.95
ClCCOC(Cl)=O	R2170941	155	°C	1.32	-1.5
Cl\C=C/C=C	R2170942	68	°C	2.24	-2.09
OCCCCl	R2170943	165	°C	0.36	0.24
COCCCl	R2170944	92.5	°C	0.45	-0.35
ClC(=O)\C=C\C(Cl)=O	R2170945	159	°C	1.22	-2.14
CC(=O)OCCCCl	R2170946	164	°C	1.17	-1.32
ClCCCOC(Cl)=O	R2170947	177	°C	1.67	-1.93
ClCCCC#N	R2170948	192	°C	0.82	-0.71
CCOCCCl	R2170949	107.5	°C	1.27	-0.62
CCCCCCC(C)Cl	R2170950	172	°C	4.65	-4.61
ClCCCCCCl	R2170951	179	°C	3.11	-2.94
CCCCCCCCl	R2170952	159	°C	4.29	-4.22
ClCCCOCCCCl	R2170953	216	°C	2.31	-2.63
ClCC(Cl)(Cl)Cl	R2170954	130.2	°C	2.73	-2.38
ClC(Cl)C(=O)C(Cl)Cl	R2170955	183	°C	2.18	-2.34
CC1=CC(Cl)=NC2=C1C=CC=C2	R2170956	296	°C	3.24	-2.66
ClC1=C(Cl)C(Cl)=C(Cl)C=C1	R2170957	254	°C	4.62	-4.69
NC1=C(Cl)C(Cl)=C(Cl)C=C1	R2170958	292	°C	3.5	-3.22
NC1=C(Cl)C=C(Cl)C=C1Cl	R2170959	262	°C	3.46	-3.21
ClC1=CC=CC2=C1C=CC=N2	R2170960	256	°C	2.68	-2.1
NC1=CC(Cl)=C(Cl)C=C1Cl	R2170961	270	°C	3.47	-3.22
ClC1=CC=C(I)C=C1	R2170962	227	°C	3.66	-3.68
CCCCC(C)Cl	R2170963	122.5	°C	3.54	-3.54
CCCCC(Cl)=O	R2170964	109	°C	1.74	-1.6
FC(F)(F)C(F)(F)C(F)(F)C(F)(F)C(F)(F)I	R2170965	94.4	°C	3.11	-3.38
ClP(Cl)C1=CC=CC=C1	R2170966	225	°C	3.22	-3.35
NC1=C(F)C(F)=C(C(F)=C1F)C(F)(F)F	R2170967	186	°C	2.61	-2.91
FC1=C(F)C(F)=C(C=O)C(F)=C1F	R2170968	167	°C	2.33	-2.84
CCCCCCCF	R2170969	117.9	°C	3.72	-2.65
FC(F)(F)C(F)(Cl)C(F)(F)Cl	R2170970	34.1	°C	3.19	-3.51
OC(CCl)C=C	R2170971	145.5	°C	0.72	-0.28
FC1=NC(F)=NC(F)=N1	R2170972	72.8	°C	1.5	-1.54
CP(Cl)(Cl)=O	R2170973	163	°C	0.67	-1.05
FC(F)(F)C=C	R2170974	-17	°C	1.68	-1.03
FC(F)(Cl)C(Cl)(Cl)C(F)(F)Cl	R2170975	112	°C	3.94	-3.98
FC(F)(F)C(F)(I)C(F)(F)F	R2170976	40	°C	2.08	-2.19
FC(F)(F)C(F)(F)C(F)(F)C(F)(F)C(F)(F)F	R2170977	29.2	°C	3.28	-3.9
FC(F)C(F)(F)CBr	R2170978	74	°C	2.11	-1.36
FCC(F)(F)C(F)F	R2170979	26	°C	2.23	-0.88
FC(F)C(F)(F)C(F)Cl	R2170980	28.1	°C	2.69	-1.56
ClC(Br)C(Cl)Br	R2170981	195	°C	2.57	-2.73
NC(=O)C(Cl)Cl	R2170982	234	°C	-0.06	-0.3
FC(F)(F)C(=O)C(F)(F)F	R2170983	-27.4	°C	1.78	-3.62
FC(F)=C(F)C(F)=C(F)F	R2170984	6	°C	2.06	-5.12
FC(F)(F)CC(F)(F)F	R2170985	-1.1	°C	2.17	-1.94
FC(F)(F)C#CC(F)(F)F	R2170986	-24.6	°C	2.75	-3.48
CCSCCCl	R2170987	156.5	°C	2.02	-2.04
FC1(F)OC1(F)F	R2170988	-63.5	°C	1.6	-1.25
FC1=CC=NC=C1	R2170989	109	°C	0.71	-0.29
ClC1=CC=CC=C1Br	R2170990	204	°C	3.61	-3.37
FC1=CC(F)=NC(F)=N1	R2170991	98	°C	1.3	-1.66
FC1=C(F)C(F)(F)C1(F)F	R2170992	5.5	°C	1.82	-3.82
FC1=NC(F)=C(Cl)C(F)=N1	R2170993	114.5	°C	2.23	-2.27
NC1=C(Cl)C=C(Cl)C=C1Br	R2170994	273	°C	3.5	-3.28
CN(C)C1=CC=CC=C1Cl	R2170995	205	°C	2.8	-1.77
CN(C)C1=CC=C(Cl)C=C1	R2170996	231	°C	2.76	-1.76
FC1(F)C(=O)OC(=O)C1(F)F	R2170997	54.5	°C	1.28	-3.06
NC1=C(F)C(F)=CC(F)=C1F	R2170998	158	°C	2	-2.46
ClC1=NC2=C(C=CC=C2)C(Cl)=C1	R2170999	281	°C	3.38	-2.94
CC1=C(F)C(F)=C(C)C(F)=C1F	R2171000	143.5	°C	2.7	-2.57
ClC1=C(Cl)C(Cl)(Cl)C(Cl)(Cl)C1(Cl)Cl	R2171001	283	°C	5.08	-5.97
FC1(F)C(Cl)=C(Cl)C(F)(F)C1(F)F	R2171002	90.7	°C	3	-4.21
CCC(=O)NC1=CC=C(Cl)C(Cl)=C1	R2171003	351	°C	3.04	-3.55
OC(C1=CC=CC=C1)(C(F)(F)F)C(F)(F)F	R2171004	160	°C	2.78	-3.2
CC(C)(C)CCl	R2171005	84.3	°C	2.66	-2.74
NCC(F)(F)F	R2171006	37.5	°C	0.15	-0.4
FC(F)(F)C(F)(F)C(F)(F)I	R2171007	41.2	°C	2.15	-2.23
FC(F)=C(F)C(F)(F)C(F)(F)C(F)(F)C(F)(F)F	R2171008	57	°C	3.2	-5.34
OC(=O)C(F)(F)C(F)F	R2171009	134	°C	1.73	-1.64
ClCC(Cl)C=C	R2171010	116	°C	2.4	-2.58
FCCBr	R2171011	71.5	°C	1.06	-1.02
FCCCl	R2171012	53.1	°C	0.8	-0.23
CCCCCCCCC(Cl)=O	R2171013	215.3	°C	3.89	-4.18
COC1=C(Cl)C=CC=C1	R2171014	198.5	°C	2.83	-2.53
CC1=CC=C(C=C1)B(F)F	R2171015	128	°C	3.44	-3.41
[H]OC1=C(F)C(F)=C([H])C(F)=C1F	R2171016	140	°C	2.85	-2.42
ClP(Cl)(=O)OC1=CC=CC=C1	R2171017	242	°C	2.15	-1.98
CC1=C(F)C(F)=C(F)C(F)=C1F	R2171018	117.5	°C	2.47	-2.68
NC1=C(F)C(F)=C(F)C(F)=C1F	R2171019	153	°C	1.95	-2.79
OC1=C(F)C(F)=C(F)C(F)=C1F	R2171020	145.6	°C	2.65	-2.88
FC1=C(F)C(F)=C(S)C(F)=C1F	R2171021	143	°C	3.54	-3.23
FC1=C(F)C(F)=C(C#N)C(F)=C1F	R2171022	162	°C	3.05	-3.37
FC(F)(F)C1=CC(=CC=C1Cl)N(=O)=O	R2171023	232	°C	3.22	-4.38
FC(Cl)(Cl)CCl	R2171024	88	°C	2.45	-1.86
FCC(F)(F)F	R2171025	-26	°C	1.39	-0.74
COS(Cl)(=O)=O	R2171026	134	°C	0.59	-1
CC(Cl)C(Cl)(Cl)Cl	R2171027	152.5	°C	3.19	-2.78
FC(F)(Br)C(F)(F)C(F)(F)C(F)(F)C(F)(F)C(F)(F)C(F)(F)C(F)(F)Br	R2171028	180	°C	4.59	-4.24
CCOP(Cl)(=O)OCC	R2171029	93.5	°C	0.98	-0.89
ClC(=O)C=C	R2171030	75.5	°C	0.52	-0.69
ClC(Cl)=C(Cl)C(Cl)=O	R2171031	158	°C	2.93	-3.58
FCC=C	R2171032	-3	°C	0.92	-0.28
ClCC#CCCl	R2171033	165.5	°C	2.07	-2.41
CCCCCCC(Cl)Cl	R2171034	191	°C	4.41	-4.17
ClCCCCCCCCCCl	R2171035	260	°C	5.14	-5.33
CC1=CC=C(CCl)C(C)=C1	R2171036	215.5	°C	3.49	-3.86
ClP(Cl)(=O)C1=CC=CC=C1	R2171037	258	°C	2	-2.17
COC1=CC=C(CCl)C=C1	R2171038	262.5	°C	2.64	-3.05
FC1=C(F)C(Br)=C(Br)C(F)=C1F	R2171039	198	°C	3.25	-3.65
FC1=C(F)C(F)=C(I)C(F)=C1F	R2171040	166	°C	2.78	-2.82
ClC1=CC=C(CC2=CC=CC=C2)C=C1	R2171041	299	°C	4.91	-5.34
FC1=C(F)C(F)=C(C(F)=C1F)S(Cl)(=O)=O	R2171042	210.5	°C	2.05	-3.06
FC(F)(F)C(F)(F)C(F)(C(F)(F)F)C(F)(F)C(F)(F)F	R2171043	58.4	°C	4.15	-3.97
[H]C1=C([H])C([H])=C(C#N)C(Cl)=C1[H]	R2171044	232	°C	2.35	-2.25
OCC1=CC(Cl)=CC=C1	R2171045	237	°C	1.86	-1.27
OCC1=CC=C(Cl)C=C1	R2171046	235	°C	1.87	-1.27
ClC1=CC=C(C=O)C(Cl)=C1	R2171047	233	°C	2.87	-2.83
CC1=CC=C(C=C1)C(Cl)=O	R2171048	226	°C	2.28	-3.23
CC1=C(Cl)C(Cl)=C(Cl)C=C1Cl	R2171049	276.5	°C	5.26	-5.2
CC1=C(Cl)C(Cl)=C(Cl)C(Cl)=C1Cl	R2171050	301	°C	5.53	-5.91
[O-][N+](=O)C1=C(F)C(F)=C(F)C(F)=C1F	R2171051	159.5	°C	2.3	-3.83
CC(C)(Cl)C=O	R2171052	90	°C	1.22	-1.02
CC(=O)C(Cl)(Cl)Cl	R2171053	149	°C	1.36	-2.35
FC(F)(Br)C(F)(F)C(F)(F)C(F)(F)C(F)(F)C(F)(F)Br	R2171054	142	°C	3.75	-4.09
CCC(C)(Cl)CC	R2171055	116	°C	3.27	-3.43
ClC(=C)C#N	R2171056	88.5	°C	1.04	-0.77
CC(=C)C(Cl)=O	R2171057	96	°C	1.15	-0.91
OC(C(F)(F)F)C(F)(F)F	R2171058	59	°C	2.58	-1.66
ClCC(=O)C(Cl)Cl	R2171059	172	°C	1.27	-1.58
C\C(Cl)=C/CCl	R2171060	131	°C	2.77	-1.71
ClCCC=C	R2171061	75	°C	2.16	-2.16
ClCCCC=C	R2171062	105	°C	2.68	-2.85
CCCCCC[Si](Cl)(Cl)Cl	R2171063	190	°C	4.99	-5.18
ClC1CCCC1	R2171064	114	°C	2.59	-2.62
ClC1=CCCCC1	R2171065	142.5	°C	3.09	-2.26
CNC1=CC=C(Cl)C=C1	R2171066	240	°C	2.29	-1.74
CC1=C(C=CC=C1)C(Cl)=O	R2171067	213.5	°C	2.26	-3.14
ClCC(=O)C1=CC=C(Cl)C=C1	R2171068	270	°C	2.68	-3.37
Cl[Si](Cl)(Cl)CCC1=CC=CC=C1	R2171069	242	°C	4.47	-5.39
ClC1=CC2=C(C=C1Cl)C(=O)OC2=O	R2171070	313	°C	2.74	-2.97
Cl\C(=C/C1=CC=CC=C1)C1=CC=CC=C1	R2171071	322	°C	4.64	-5.2
[SiH3]CCl	R2171072	7	°C	0.2	-0.11
CC[Si](Cl)(CC)CC	R2171073	144.5	°C	4.36	-4.07
CCCCC(Cl)CC	R2171074	144	°C	4.28	-4.13
CCCC[Si](C)(C)Cl	R2171075	139	°C	3.88	-4.14
CCCCCCCCCCCl	R2171076	223.4	°C	5.83	-5.56
ClCCC(Cl)(Cl)Cl	R2171077	157	°C	3.01	-2.83
FC1=CC(Br)=CC=C1	R2171078	150	°C	3.02	-2.4
ClC1=CC=C(C=C)C=C1	R2171079	192	°C	3.6	-3.38
ClCC(Cl)C1=CC=CC=C1	R2171080	233.5	°C	3.13	-3.8
CC(C)(Cl)C#C	R2171081	76	°C	2.26	-2.7
OC(=O)CCCCCl	R2171082	230	°C	1.25	-0.89
CC1=CC(Cl)=C(C)C=C1Cl	R2171083	222	°C	4.4	-4.12
CC1=CC(O)=C(Cl)C=C1Cl	R2171084	234	°C	3.47	-2.43
CCOC(=O)C1=CC(Cl)=CC=C1	R2171085	243	°C	3.09	-2.94
CC(F)=C	R2171086	-24	°C	1.29	-0.63
CC(Cl)CCCl	R2171087	134	°C	2.59	-2.38
ClC1=CC(Cl)=C(Br)C=C1	R2171088	235	°C	4.2	-4.09
[H]C1=C([H])C(C#N)=C([H])C([H])=C1F	R2171089	188.8	°C	1.5	-2.05
ClC1=CC=CC(Cl)=C1C#N	R2171090	270	°C	3.16	-3.29
ClC1=CC2=C(Cl)C(Cl)=C(Cl)C=C2C(Cl)=C1Cl	R2171091	370	°C	6.9	-7.7
ClC1=CC=C(Cl)C(Br)=C1	R2171092	226	°C	4.22	-4.08
ClC\C=C/CCl	R2171093	152.5	°C	2.55	-2.12
FC(I)I	R2171094	100.3	°C	1.89	-2.27
FC=O	R2171095	-26.5	°C	-0.14	0.14
FC(F)I	R2171096	21.6	°C	0.99	-1.42
OS(=O)(=O)C(F)(F)F	R2171097	166	°C	0.6	-1.68
CCP(Cl)Cl	R2171098	112	°C	2.24	-1.73
FC(F)Br	R2171099	-15.5	°C	0.99	-0.83
FC1=CC=CC(F)=N1	R2171100	125	°C	1.77	-0.88
FC(F)(F)C(=O)CC(=O)C(F)(F)F	R2171101	70	°C	1.68	-3.94
FC(F)(F)CS	R2171102	34.5	°C	1.71	-1.5
OC(=O)C(F)(F)C(F)(F)C(F)(F)C(F)(F)C(F)(F)C(F)F	R2171103	192	°C	4.05	-4.01
FCCCCCCCl	R2171104	168	°C	2.86	-2.47
ClC(Cl)[Si](Cl)(Cl)Cl	R2171105	145	°C	3.8	-3.57
ClC[Si](Cl)(Cl)Cl	R2171106	118	°C	2.95	-2.87
C[Si](Cl)(Cl)C(Cl)Cl	R2171107	149	°C	3.26	-3.17
C[Si](Cl)(Cl)CCl	R2171108	121.5	°C	2.65	-2.72
ClC(Cl)(N(=O)=O)N(=O)=O	R2171109	121.5	°C	2.56	-3.09
FC(F)(F)C(Cl)(Cl)C(F)(F)Cl	R2171110	72	°C	3.58	-3.72
ClC(Cl)C(Cl)=C(Cl)Cl	R2171111	185	°C	4	-3.61
CC(F)Cl	R2171112	16.2	°C	1.27	-0.38
ClCCS(Cl)(=O)=O	R2171113	201.5	°C	0.68	-1.23
Cl[SiH](Cl)C1=CC=CC=C1	R2171114	181	°C	2.92	-3.62
Cl\C=C(\Cl)/C(/Cl)=C/Cl	R2171115	188	°C	3.6	-3.52
FC(F)(Cl)CCl	R2171116	46.8	°C	2.09	-1.16
ClC(=C)C(Cl)=C	R2171117	98	°C	2.74	-2.47
CC1=CC(C)=C(Cl)C(C)=C1	R2171118	205	°C	4.22	-3.94
CCCC(Cl)CCl	R2171119	148.3	°C	3.39	-2.95
FC(F)OC(F)F	R2171120	6.35	°C	1.05	-0.91
CC1=CC(=CC=C1)C(Cl)=O	R2171121	219.5	°C	2.26	-3.18
FC1=CC(=CC=C1)C(Cl)=O	R2171122	189	°C	2.16	-2.69
CC(F)(Cl)Cl	R2171123	32	°C	2.08	-1.29
C[Si](C)(Cl)CCl	R2171124	115.5	°C	2.61	-2.49
C[Si](C)(Cl)C=C	R2171125	83.5	°C	2.33	-3.07
CCCCB(Cl)CCCC	R2171126	173	°C	4.92	-4.75
FC1=C(F)C(F)=C(CBr)C(F)=C1F	R2171127	174.5	°C	2.85	-3.44
CC1=C(Cl)N=C(Cl)N=C1	R2171128	235	°C	1.88	-0.96
ClCN(=O)=O	R2171129	122.5	°C	0.42	-1.25
CB(C)Cl	R2171130	4.9	°C	1.5	-1.08
OCC1=CC=C(Cl)C(Cl)=C1	R2171131	149.5	°C	2.55	-2.13
CC(F)(F)C(F)(F)F	R2171132	-17.4	°C	1.59	-2.09
ClC1=CC=C(Cl)C2=C1C=CC=C2	R2171133	288	°C	4.56	-5.08
C[Si](C)(CCl)C1=CC=CC=C1	R2171134	225	°C	3.69	-4.32
COC(=O)C1=C(Cl)C(Cl)=C(C(=O)OC)C(Cl)=C1Cl	R2171135	365	°C	3.95	-5.6
CCCCN(CC)C1=C(C=C(C=C1N(=O)=O)C(F)(F)F)N(=O)=O	R2171136	370	°C	5.18	-6
FC(Br)Br	R2171137	64.9	°C	1.42	-1.39
ClCC(=C)CCl	R2171138	138	°C	2.16	-1.94
CC(Cl)(CCl)CCl	R2171139	162.5	°C	2.74	-2.83
CCC(O)CCl	R2171140	141	°C	0.83	-0.15
C[Si](Cl)(Cl)CC=C	R2171141	119.5	°C	3.12	-3.6
OCCC1=CC=C(Cl)C=C1	R2171142	259	°C	2.27	-1.9
ClC(=O)OC1=CC=CC=C1	R2171143	185	°C	2.13	-2.52
FC(F)OCC(F)(F)F	R2171144	29.3	°C	1.84	-1.13
ClC(Cl)=C(Cl)C(Cl)(Cl)Cl	R2171145	209.5	°C	4.51	-4.52
ClC1=C(Cl)C(C#N)=C(Cl)C(C#N)=C1Cl	R2171146	350	°C	3.99	-4.18
SC1=CC=CC(Cl)=C1	R2171147	206	°C	2.99	-2.87
ClC1=CC=CC=C1C=C	R2171148	188.7	°C	3.62	-3.39
ClC1=CC(=CC=C1)C1=CC=CC(Cl)=C1	R2171149	320	°C	5.13	-5.62
ClC1=CC=C(C=C1)C1=CC=C(Cl)C=C1	R2171150	317	°C	5.12	-5.59
ClC1=C(Cl)C2=C(C=CC=C2)C=C1	R2171151	296.5	°C	4.58	-5.1
ClC1=CC2=C(C=CC=C2Cl)C=C1	R2171152	285.5	°C	4.56	-5.09
ClC1=CC=CC=C1C1=CC=CC=C1	R2171153	274	°C	4.59	-4.85
ClC1=CC(=CC=C1)C1=CC=CC=C1	R2171154	284.5	°C	4.57	-4.85
ClC1=CC=C(C=C1)C1=CC=CC=C1	R2171155	292.9	°C	4.57	-4.84
ClC1=CC2=C(C=C1)C=C(Cl)C=C2	R2171156	285	°C	4.56	-5.14
CC(C)C1=C(Cl)C=CC=C1	R2171157	191.1	°C	4.33	-3.87
FC1=CC(F)=C(C=C1F)N(=O)=O	R2171158	194.5	°C	1.97	-3.45
ClC1(Cl)CCCCC1	R2171159	171	°C	3.36	-3.15
CCCC[Ge](Cl)(CCCC)CCCC	R2171160	270	°C	6.82	-5.02
ClC1=CC=CC(=C1)C(Cl)(Cl)Cl	R2171161	255	°C	4.28	-4.86
ClC1=C(C=CC=C1)C(Cl)(Cl)Cl	R2171162	264.3	°C	4.31	-4.78
ClC(Cl)C1=C(Cl)C(Cl)=C(Cl)C(Cl)=C1Cl	R2171163	334	°C	5.74	-6.79
CCCCC(Cl)CCl	R2171164	173	°C	3.73	-3.51
ClCCCCCCCCCl	R2171165	241	°C	4.63	-4.82
ClCCCCCCCl	R2171166	204	°C	3.6	-3.64
ClC1=CC2=C(C=CC=C2)C(Cl)=C1	R2171167	291	°C	4.56	-5.1
CC(Cl)C(C)Cl	R2171168	118	°C	2.66	-2.23
CCC(Cl)=C	R2171169	58.5	°C	2.58	-1.47
ClC(Cl)(Cl)C=C	R2171170	114.5	°C	2.77	-2.73
OCCC(F)(F)F	R2171171	99.5	°C	0.56	-0.31
ClC(=O)C1=CC=C2C=CC=CC2=C1	R2171172	305	°C	3.39	-4.35
FC1=C(F)C(F)=C(C(Cl)=O)C(F)=C1F	R2171173	158.5	°C	3.16	-3.16
FC(F)(F)C1=CC(=CC=C1)C(Cl)=O	R2171174	187	°C	2.81	-3.14
OC(=O)C(Cl)=C(Cl)Cl	R2171175	222	°C	1.71	-2.27
FC1=CC(=CC(F)=C1)N(=O)=O	R2171176	176.5	°C	1.9	-2.98
CC(C)(Cl)Br	R2171177	95	°C	2.59	-2.01
FC(F)(F)I	R2171178	-22.5	°C	1.38	-1.59
COC1=C(F)C(F)=CC(F)=C1F	R2171179	138	°C	2.31	-2.43
C[Si](C)(C)CCl	R2171180	98.5	°C	2.23	-2.29
C[Si](C)(C)CCCCl	R2171181	151	°C	3.16	-3.82
CCCC(Cl)CC	R2171182	123	°C	3.73	-3.47
CCCCF	R2171183	32.5	°C	1.79	-0.64
FC1=CC(F)=C(F)C(F)=C1	R2171184	84.4	°C	2.39	-2.39
CSCCl	R2171185	105	°C	0.93	-0.84
OC(C(F)(F)F)(C(F)(F)F)C(F)(F)F	R2171186	45	°C	2.96	-3.33
C[Si](C)(Cl)O[Si](C)(C)Cl	R2171187	138	°C	3.27	-3.18
ClC1=CC=CC(Cl)=N1	R2171188	211	°C	2.16	-0.74
ClC1=CC(Cl)=C(Cl)N=C1Cl	R2171189	250.5	°C	3.39	-2.7
CCCCCCCCCCCCCCCl	R2171190	292	°C	8.17	-6.84
CC(CCl)N(=O)=O	R2171191	172.5	°C	1.06	-1.43
ClCC(Cl)C(Cl)=C	R2171192	155	°C	2.91	-2.82
CC1=CC(Cl)=C(O)C(Cl)=C1	R2171193	231	°C	3.47	-2.36
ClC1=CC=C(OC2=CC=C(Cl)C=C2)C=C1	R2171194	313	°C	5.05	-5.16
CCCCCCCCCCl	R2171195	203.5	°C	5.35	-5.1
CCCCCCC(Cl)=O	R2171196	145	°C	2.75	-2.97
ClC(Cl)(Cl)S(Cl)(=O)=O	R2171197	170	°C	2.07	-2.62
ClCCC[Si](Cl)(Cl)Cl	R2171198	181.5	°C	3.9	-3.88
ClCC=C(Cl)Cl	R2171199	131.5	°C	2.85	-2.1
CCOC1=NC(=NS1)C(Cl)(Cl)Cl	R2171200	188	°C	3.25	-3.67
ClCC(CON(=O)=O)ON(=O)=O	R2171201	192.5	°C	1.58	-2.58
CC(C)C1=CC=C(Cl)C=C1	R2171202	198.3	°C	4.31	-3.89
ClC(Cl)C(=O)C1=CC=CC=C1	R2171203	249	°C	2.53	-3.14
CCOC1=CC(Cl)=CC=C1	R2171204	207	°C	3.33	-2.99
COC1=CC(Cl)=C(OC)C=C1Cl	R2171205	268	°C	3.31	-3.55
ClC1=C(C=C(C#N)C#N)C=CC=C1	R2171206	312.5	°C	2.59	-3.74
OS(=O)(=O)C(F)(F)C(F)(F)C(F)(F)C(F)(F)C(F)(F)F	R2171207	225	°C	3.32	-3.48
ClC(=O)C1CCCCC1	R2171208	180	°C	2.5	-2.59
CCC(CC)C(Cl)=O	R2171209	140	°C	2.43	-1.95
OC1=C(F)C(F)=C(C(F)=C1F)C(F)(F)F	R2171210	163.5	°C	3.49	-3.07
FC(F)=C(Cl)C(F)(F)F	R2171211	6.8	°C	2.11	-4.06
FC(Cl)C(F)(F)F	R2171212	-12	°C	2.32	-1.23
COC1=CC(Cl)=CC=C1	R2171213	193.5	°C	2.78	-2.57
CC(C)(C)CCCl	R2171214	115	°C	3.25	-3.4
ClC1=C(CC#N)C=CC=C1	R2171215	251	°C	2.3	-2.55
ClC(=O)CCCC(Cl)=O	R2171216	217	°C	1.46	-2.09
CCN(CC)C1=CC=C(Cl)C=C1	R2171217	252	°C	3.95	-2.5
FC1=CC(F)=C(F)N=C1F	R2171218	102	°C	2.04	-2.32
ClC(=O)OCC=C	R2171219	109.5	°C	1.35	-1.07
CC(Br)CCl	R2171220	118	°C	2.35	-1.99
CC(Cl)CBr	R2171221	118	°C	2.24	-1.93
Cl\C=C\Br	R2171222	84.6	°C	1.87	-1.46
ClC(Cl)C#N	R2171223	112.5	°C	1.01	-0.96
ClC(=O)C1=CC=C(Cl)C(Cl)=C1	R2171224	242	°C	3.32	-4.25
ClC(Cl)(Cl)C1CO1	R2171225	149	°C	1.98	-1.66
CCOC(=O)CCCCl	R2171226	184	°C	1.65	-1.57
COC(=O)CCCCl	R2171227	175	°C	1.17	-1.29
ClC1=CC=C(Cl)S1	R2171228	162	°C	3.27	-2.67
CC(Cl)(Cl)CCl	R2171229	124	°C	2.57	-2.28
CCOCCl	R2171230	83	°C	0.64	-0.39
ClC1=C(Cl)C(=CC=C1)N(=O)=O	R2171231	257.5	°C	3.05	-3.6
CC1=C(O)C=CC=C1Cl	R2171232	225	°C	2.75	-1.49
ClCSC#N	R2171233	185	°C	0.63	-0.74
CC(C)(C)C(Cl)=O	R2171234	107	°C	1.86	-1.78
FC(OC(F)(F)C(F)(F)C(F)(F)F)C(F)(F)F	R2171235	41	°C	3.98	-3.69
CC(C)=CC(Cl)=O	R2171236	146	°C	1.12	-1.35
ClCCCOC1=CC=CC=C1	R2171237	250	°C	2.96	-3.4
CCCCCCCCCCCCCCCCCCCl	R2171238	348	°C	9.32	-7.58
FC1=CC(F)=NC(F)=C1	R2171239	94.5	°C	1.73	-1.75
CC(C1=CC=C(Cl)C=C1)C1=CC=C(Cl)C=C1	R2171240	320	°C	5.82	-6.46
C[Si](C)(Cl)O[Si](C)(C)O[Si](C)(C)Cl	R2171241	184	°C	4.01	-4.55
ClC(Cl)(Cl)CC(Cl)(Cl)Cl	R2171242	206	°C	4.17	-4
CCCCOC(=O)C(Cl)(Cl)Cl	R2171243	204	°C	3.36	-3.73
CC1=CC(Cl)=NC=C1	R2171244	192	°C	2.04	-0.36
ClC1=CC(Cl)=NC(Cl)=N1	R2171245	212.5	°C	2.48	-1.31
FC(F)(F)C1=CC=CN=C1	R2171246	114	°C	1.5	-1.25
ClC(C(Cl)(Cl)Cl)C(Cl)(Cl)Cl	R2171247	249	°C	4.55	-4.55
ClCC1=C(Cl)C=C(Cl)C(Cl)=C1	R2171248	273	°C	4.5	-5.08
OC1=C(Cl)C=C(Br)C=C1	R2171249	233.5	°C	3.14	-2.07
CC(C)(C)C1=CC=C(Cl)C=C1	R2171250	213	°C	5.11	-4.51
CC(C)OC(=O)C(Cl)(Cl)Cl	R2171251	175	°C	2.8	-3.07
C[Si](C)(Cl)CC=C	R2171252	111	°C	2.94	-3.74
CC(Cl)C(C)=O	R2171253	115	°C	0.79	-0.46
Cl[SiH2]C1=CC=CC=C1	R2171254	162.5	°C	2.33	-2.44
CC1=CC=CC2=C1N=C(Cl)C=C2	R2171255	287	°C	3.23	-2.65
FC(F)(F)C(F)(F)C(Cl)(Cl)Cl	R2171256	74	°C	3.63	-3.76
CCC(C)(Cl)Cl	R2171257	104	°C	2.75	-2.48
CN(C(Cl)=O)C1=CC=CC=C1	R2171258	280	°C	1.33	-2.16
CC1=NC2=C(C=CC=C2)C(Cl)=C1	R2171259	269.5	°C	3.17	-2.62
SCCCl	R2171260	113	°C	1.33	-1.23
CC(C)C1=CC=C(C)C=C1Cl	R2171261	216.5	°C	4.88	-4.47
C\C=C(/C)Cl	R2171262	64.5	°C	2.57	-1.23
CC[Si](C)(Cl)Cl	R2171263	101	°C	2.84	-2.7
ClCCCC(Cl)=O	R2171264	173.5	°C	1.24	-1.83
CCO[Si](Cl)(OCC)OCC	R2171265	156	°C	2.37	-1.93
CCC(CC)CCl	R2171266	126	°C	3.99	-3.52
CCOC(=O)C(Cl)=O	R2171267	137	°C	0.56	-1.32
CCCCCCCCCCCCCCCCCl	R2171268	322	°C	8.82	-7.31
CC(Cl)C(C)=C	R2171269	94	°C	2.74	-1.75
ClC1=CC=C(C=C1)C(Cl)(Cl)Cl	R2171270	245	°C	4.26	-4.78
CC1=C(F)C(F)=CC(F)=C1F	R2171271	125.5	°C	2.54	-2.45
CCCCCCCC[Si](Cl)(Cl)Cl	R2171272	232	°C	5.85	-6.19
CCB(Cl)CC	R2171273	78.5	°C	2.52	-2.46
COCC(C)Cl	R2171274	99	°C	1.19	-0.8
CCOC1=C(Cl)C=C(Cl)C=C1	R2171275	237	°C	4.08	-3.5
CCCOC(=O)CCl	R2171276	161	°C	1.45	-1.26
CC1=CC(Cl)=NC(Cl)=N1	R2171277	219	°C	2.26	-0.94
OC(=O)C(Cl)Br	R2171278	215	°C	1.11	-0.83
COC(=O)C(Cl)=O	R2171279	119	°C	0	-0.89
CCC(C)(C)C(Cl)=O	R2171280	132	°C	2.36	-2.3
ClC(Cl)=CBr	R2171281	107.5	°C	2.38	-2.01
ClCC1CC1	R2171282	88	°C	2.12	-1.91
COC(=O)CCCl	R2171283	156	°C	0.83	-0.94
ClC1=C(Cl)C(Cl)=C(Cl)S1	R2171284	233.4	°C	4.52	-4.2
CCC(O)C(Cl)(Cl)Cl	R2171285	171	°C	2.33	-1.71
COC1=C(Cl)C=C(Cl)C(Cl)=C1	R2171286	254	°C	4.04	-3.96
CCOC(=O)C(Cl)(Cl)C(C)=O	R2171287	206	°C	1.67	-2.86
ClC(Cl)(Cl)OC(=O)C(Cl)(Cl)Cl	R2171288	191.5	°C	3.67	-4.47
CC1=CC=C(C=C1)C(F)(F)F	R2171289	129	°C	3.31	-2.39
C\C(Cl)=C\C(O)=O	R2171290	195	°C	1.23	-0.61
Cl\C=C\CC1=CC=CC=C1	R2171291	211	°C	3.63	-3.79
ClC1=CC=C(C=O)C=C1Cl	R2171292	247.5	°C	2.89	-2.84
SC1=C(Cl)C=CC=C1	R2171293	205.5	°C	3.02	-2.88
CC(=O)OC1=C(Cl)C=C(Cl)C=C1	R2171294	244.5	°C	3.01	-3.41
ClC1=CC(C=O)=C(Cl)C=C1	R2171295	232	°C	2.87	-2.83
CCOC(=O)C(Cl)CCl	R2171296	183.5	°C	1.88	-1.44
CC1=C(Cl)C=C(Cl)C(Cl)=C1	R2171297	231	°C	4.6	-4.37
CC1=CC=CC(C)=C1Cl	R2171298	186	°C	3.81	-3.66
ClCCCI	R2171299	171	°C	2.63	-2.76
ClCCCCBr	R2171300	175	°C	2.71	-2.68
CC(CCl)CBr	R2171301	155	°C	2.75	-2.62
CC(Cl)OC(C)Cl	R2171302	116.5	°C	1.91	-1.46
ClC1=CC=C(OC2=CC=CC=C2)C=C1	R2171303	284.5	°C	4.49	-4.33
CC(Cl)C(Cl)=C	R2171304	112	°C	2.71	-2.2
COC1=CC(OC)=CC(Cl)=C1	R2171305	234	°C	2.75	-2.76
CC(C)(C)CC(Cl)=O	R2171306	130	°C	2.17	-2.05
CCOC(C)Cl	R2171307	93.5	°C	1.33	-0.72
CC(Br)C(Cl)=O	R2171308	132	°C	1.39	-1.61
CC1=C(Cl)C=CC(N)=C1	R2171309	241	°C	2.39	-1.99
ClC(=O)C1=C(Br)C=CC=C1	R2171310	243	°C	2.95	-3.72
CCOC(=O)C1=CC=CC=C1Cl	R2171311	243	°C	3.09	-3.06
CCOC(=O)C1=CC=C(Cl)C=C1	R2171312	237.5	°C	3.08	-2.93
CC1=CC=C(Cl)C(Cl)=C1Cl	R2171313	244	°C	4.57	-4.38
FC(F)C(F)(F)COC(=O)C=C	R2171314	132.5	°C	2.2	-1.56
CCCC[Si](Cl)(Cl)Cl	R2171315	148.5	°C	4.16	-3.92
ClC#CCl	R2171316	33	°C	1.55	-1.77
CCC(Cl)(Cl)Cl	R2171317	108	°C	2.91	-2.32
ClC\C=C/Cl	R2171318	104.3	°C	2.07	-1.68
ClC1=CC(C=O)=CC(Cl)=C1	R2171319	240	°C	2.89	-2.84
CC1=C(C)C(Cl)=C(O)C=C1	R2171320	188	°C	3.19	-2.36
ClCC(Cl)=C(Cl)Cl	R2171321	167	°C	3.22	-2.78
C\C=C\C(Cl)=O	R2171322	124.5	°C	1.34	-1.05
ClC1=CC=C(C=C1Cl)C(Cl)(Cl)Cl	R2171323	283.1	°C	5	-5.47
ClCC(Cl)(Cl)CCl	R2171324	165	°C	2.83	-2.73
CC(Cl)(Cl)C(Cl)Cl	R2171325	153	°C	3.11	-2.75
CC(Cl)CC(Cl)Cl	R2171326	152	°C	2.94	-2.66
CC1=CC(=CC=C1Cl)N(=O)=O	R2171327	249	°C	2.96	-3.22
C\C=C(/C)CCl	R2171328	110	°C	2.98	-1.41
CC1=CC=C(Cl)C(O)=C1Cl	R2171329	237	°C	3.46	-2.33
C\C=C(/Cl)CCl	R2171330	130.5	°C	2.73	-1.72
FC(F)OC(F)(F)C(F)Cl	R2171331	56.5	°C	2.23	-1.68
CCOC(=O)C(Cl)C(=O)OCC	R2171332	222	°C	1.65	-1.39
CCOCC(Cl)=O	R2171333	125	°C	0.75	-0.99
ClC1=CN=CC=N1	R2171334	153.5	°C	0.56	0.31
CC(CCCl)OCCCl	R2171335	195	°C	2.46	-2.34
ClC(Cl)C(Cl)C(Cl)Cl	R2171336	199	°C	3.17	-3.17
ClC(Cl)C(Cl)(Cl)C(Cl)Cl	R2171337	218.5	°C	3.86	-3.85
CC1=NNC(Cl)=C1	R2171338	258	°C	1.29	0.25
CC1=C(Cl)C(C)=NN1	R2171339	221	°C	1.68	-0.19
ClC1=CN=C(Cl)C(Cl)=C1	R2171340	219	°C	2.92	-1.67
C[Si](C)(Cl)CBr	R2171341	131	°C	-0.96	-2.64
FC1=CC(C#N)=C(F)C(F)=C1F	R2171342	164.5	°C	2.59	-3.36
CC(Cl)C(=O)CCl	R2171343	166.5	°C	1.25	-1.24
COC1=C(O)C=CC(Cl)=C1	R2171344	241	°C	2.35	-1.5
ClCC(=O)C(Cl)(Cl)Cl	R2171345	183	°C	1.92	-2.81
COC1=CC=CC(Cl)=N1	R2171346	185.5	°C	2.09	-0.15
CCC(C)OC(Cl)=O	R2171347	126	°C	2.1	-1.8
COC(=O)C(C)Cl	R2171348	132.5	°C	1.05	-0.85
FSC(F)(F)F	R2171349	147.5	°C	1.48	-1.35
CC(C)=C(C)Cl	R2171350	96	°C	2.72	-0.95
CC1=C(Cl)C=CC(O)=C1Cl	R2171351	236	°C	3.46	-2.39
OCC1=CC=CC=C1Cl	R2171352	230	°C	1.88	-1.26
CC(C)C[Si](Cl)(Cl)Cl	R2171353	143.3	°C	3.65	-3.96
C[Si](C)(Cl)C(Cl)Cl	R2171354	149	°C	3.03	-2.98
ClC1=CC=C(Br)C=C1Cl	R2171355	237	°C	4.19	-4.1
CC(Cl)C(Cl)CCl	R2171356	168	°C	2.66	-2.68
CC1=CC=CC(Cl)=N1	R2171357	183.5	°C	1.97	-0.32
ClCC(Cl)C(Cl)Cl	R2171358	179.5	°C	2.75	-2.57
ClCC(Cl)(CCl)CCl	R2171359	211	°C	2.87	-3.16
COC(=O)\C=C(/Cl)C(=O)OC	R2171360	224	°C	0.99	-2.12
ClC1=CC=CC(Cl)=C1Br	R2171361	242	°C	4.19	-4.09
CC1=CC(Cl)=CC=C1Cl	R2171362	200	°C	3.97	-3.6
ClCCC=O	R2171363	130	°C	0.54	-0.15
ClC1=CC(Br)=CC(Cl)=C1	R2171364	232	°C	4.22	-4.09
FC1=CC(F)=C(F)C(C=O)=C1F	R2171365	178	°C	1.95	-2.64
ClCCC(Cl)Cl	R2171366	145.5	°C	2.39	-2.16
Cl\C=C(\Cl)C(Cl)Cl	R2171367	162	°C	3.12	-2.69
CC(Cl)C#C	R2171368	68.5	°C	1.49	-2.24
CC(Cl)C(C)(C)O	R2171369	141.5	°C	1.54	-0.6
CC(Cl)=C(Cl)Cl	R2171370	118	°C	2.79	-1.93
CC1=CC(Cl)=C(Cl)C(Cl)=C1	R2171371	246	°C	4.57	-4.38
ClCC(Cl)C(Cl)(Cl)Cl	R2171372	179.5	°C	3.4	-3.27
CCC(Br)C(Cl)=O	R2171373	151	°C	2.04	-2.06
ClCOC(Cl)=O	R2171374	107	°C	1.09	-1.02
CC(C)\C=C\Cl	R2171375	87	°C	2.52	-2.54
CCC(C)(Cl)CCl	R2171376	134	°C	2.88	-2.98
CC\C(C)=C/Cl	R2171377	96.5	°C	2.95	-1.54
FC(=O)C1(F)OC1(F)F	R2171378	16	°C	1.19	-2.48
ClCC(Cl)(Cl)C(Cl)(Cl)Cl	R2171379	216	°C	4.19	-3.97
CCCCC(CC)COC(Cl)=O	R2171380	207	°C	4.03	-3.89
CC(C)OC(=O)C(Cl)Cl	R2171381	163.5	°C	2.08	-1.58
CC1=CC(Cl)=CC(Cl)=C1	R2171382	201.5	°C	3.97	-3.62
FC(F)(F)C(F)(F)C(F)(F)C(F)(F)C(F)(F)C(F)(F)C=C	R2171383	104	°C	4.11	-4.29
CC(C)CC(C)Cl	R2171384	113	°C	3.51	-3.39
CC(Cl)(Cl)C(Cl)=O	R2171385	118	°C	1.63	-2.55
FC(F)OC(C(F)(F)F)C(F)(F)F	R2171386	42.1	°C	3.29	-2.46
FC(F)OC(Cl)C(F)(F)F	R2171387	48.5	°C	2.3	-1.72
ClC1C2C(C3OC13Cl)C1(Cl)C(Cl)=C(Cl)C2(Cl)C1(Cl)Cl	R2171388	353	°C	5.74	-6.15
C[Si](C)(C)OS(=O)(=O)C(F)(F)F	R2171389	140	°C	2.47	-2.49
FCOC(C(F)(F)F)C(F)(F)F	R2171390	58.5	°C	2.44	-2.15
CCCCOC(=O)C(Cl)Cl	R2171391	193.5	°C	2.65	-2.38
ClC1CC2CCC1C2	R2171392	162	°C	3.14	-3.58
ClC1=CC(I)=C(Cl)C=C1	R2171393	253	°C	4.07	-4.28
OC1=CC2=C(C=CC=C2Cl)C=C1	R2171394	307.5	°C	3.7	-3.35
ClC(Cl)(Cl)OC(=O)OC(Cl)(Cl)Cl	R2171395	203	°C	3.7	-4.6
CC1=C(Cl)C(Cl)=CC=C1	R2171396	207.5	°C	3.96	-3.67
FC(F)COC(F)F	R2171397	55.3	°C	0.72	-0.89
ClC(Cl)C1=C(Cl)C=C(Cl)C(Cl)=C1	R2171398	280.5	°C	5.05	-5.55
ClC1=CC(Cl)=C(C=C1)C(CN1C=CN=C1)OCC=C	R2171399	347	°C	3.71	-3.92
COCCCCl	R2171400	111	°C	0.93	-0.69
CC(=C)C(=O)OCC(F)(F)C(F)C(F)(F)F	R2171401	53	°C	2.67	-3.23
FCOC(F)(F)C(F)F	R2171402	53.6	°C	2.29	-1.02
COCC(Cl)=O	R2171403	112.5	°C	0.08	-0.22
CC(C)OC(=O)C(C)Cl	R2171404	151.5	°C	2	-1.45
CCOC1=C(C=CC(OC2=C(Cl)C=C(C=C2)C(F)(F)F)=C1)[N+]([O-])=O	R2171405	358.2	°C	4.6	-5.67
CC(=C)C(=O)OCC(F)(F)C(F)F	R2171406	124	°C	2.39	-1.8
COC1=C(Cl)C(Cl)=CC=C1Cl	R2171407	227	°C	4.02	-3.94
COCCN(C(=O)CCl)C1=C(C)C=CC=C1C	R2171408	320	°C	2.01	-2.6
ClC1=COC=C1	R2171409	80	°C	2.06	-0.82
CCOC1=CC(Cl)=C(N)C(Cl)=C1	R2171410	275	°C	3.19	-2.88
FC(F)(F)C1=CN=C(Cl)C=C1	R2171411	153	°C	2.49	-2.02
C\C=C(\Cl)C=O	R2171412	147.5	°C	1.6	-0.8
CC(=O)CC(=O)OCCCl	R2171413	198	°C	0.35	-1.09
CCCCCCCCCCOC(Cl)=O	R2171414	220	°C	5.23	-5.31
CC(C)C(O)(C1=CC=C(OC(F)(F)F)C=C1)C1=CN=CN=C1	R2171415	264	°C	2.47	-3.96
CCOC(=O)C1=CC=CC(Cl)=C1O	R2171416	269.5	°C	3.22	-2.38
ClC1=C(Cl)C(Br)=CC=C1	R2171417	245	°C	4.21	-4.11
ClC(Cl)C1=C(Cl)C(Cl)=C(Cl)C=C1	R2171418	278	°C	5.07	-5.55
ClC(Cl)C1=CC=C(Cl)C(Cl)=C1	R2171419	257	°C	4.45	-4.87
CC1=CC(Cl)=CC(Cl)=C1Cl	R2171420	230	°C	4.59	-4.37
OC1=CC(Cl)=CC(Br)=C1	R2171421	256	°C	3.14	-2
ClC1=C(Cl)C2=C(C=C1)C(=O)OC2=O	R2171422	329	°C	2.73	-2.96
FC(F)OC(F)C(F)(F)F	R2171423	23.5	°C	2.19	-1.68
CCC(C)C(Cl)=O	R2171424	116	°C	1.85	-1.52
CC(=C)OC(Cl)=O	R2171425	102	°C	1.4	-0.97
COCC(F)(F)C(F)C(F)(F)F	R2171426	87.5	°C	2.19	-1.78
OCCCCCC(F)(F)F	R2171427	165.75	°C	1.51	-0.97
FCC(F)(F)OC(F)F	R2171428	43	°C	1.99	-1.05
Cl\C(=C\C#N)C#N	R2171429	172	°C	0.8	-1.84
CCC(C)(O)CCl	R2171430	151	°C	1.51	-0.55
FC1(F)C(F)(F)C2(F)C(F)(C1(F)F)C(F)(F)C(F)(F)C(F)(F)C2(F)F	R2171431	118	°C	4	-3.89
CC1(C)CON(CC2=C(Cl)C=CC=C2)C1=O	R2171432	275	°C	2.37	-2.33
CCC1=C(N(C(C)COC)C(=O)CCl)C(C)=CC=C1	R2171433	282	°C	3.37	-3.43
CC(CCO)C(F)(F)F	R2171434	139.5	°C	0.98	-0.48
CC(O)CC(F)(F)F	R2171435	99.85	°C	0.93	-0.36
CC(CCO)CC(F)(F)F	R2171436	158.7	°C	1.56	-0.71
CC(CO)CC(F)(F)F	R2171437	132.5	°C	1.1	-0.49
CCC(O)CCC(F)(F)F	R2171438	140.65	°C	1.71	-0.66
FC(F)(F)C(F)(C(F)(F)F)C(F)(C(F)(F)F)C(F)(F)F	R2171439	58	°C	4.12	-3.95
FC(F)(F)C(F)(F)C(F)(F)C(F)(C(F)(F)C(F)(F)F)C(F)(F)C(F)(F)F	R2171440	103	°C	4.73	-4.16
FC(F)(F)C(F)(C(F)(F)F)C1(F)C(F)(F)C(F)(F)C(F)(F)C(F)(F)C1(F)F	R2171441	127	°C	4.46	-4.01
FC1(F)C(F)(F)C2(F)C(F)(C1(F)F)C(F)(F)C(F)(F)C(F)(F)C(F)(F)C2(F)F	R2171442	140	°C	4.25	-3.94
CCCC(C(F)(F)F)(C(F)(F)F)C(F)(F)C(F)(F)C(F)(F)F	R2171443	121	°C	3.52	-4
CCCCC(C(F)(F)F)(C(F)(F)F)C(F)(F)C(F)(F)C(F)(F)F	R2171444	138	°C	3.62	-4.1
CC(C)CC(C(F)(F)F)(C(F)(F)F)C(F)(F)C(F)(F)C(F)(F)F	R2171445	132	°C	3.76	-3.94
CCOC(C(F)(F)F)(C(F)(F)F)C(F)(F)C(F)(F)C(F)(F)F	R2171446	109	°C	3.72	-3.86
CCCOC(C(F)(F)F)(C(F)(F)F)C(F)(F)C(F)(F)C(F)(F)F	R2171447	125	°C	3.75	-3.91
FC(F)(F)C(F)(F)C(F)(F)C(F)(F)C(F)(F)C(F)(F)C(F)(F)Cl	R2171448	108	°C	4.62	-4.21
FC(F)(Cl)C(F)(F)C(F)(F)C(F)(F)C(F)(F)C(F)(F)C(F)(F)C(F)(F)Cl	R2171449	151	°C	4.99	-4.32
FC(F)(F)C(F)(F)C(F)(F)C(F)(F)C(F)(F)C(F)(F)C(F)(F)C(Cl)=O	R2171450	131	°C	4.25	-4.49
FC(F)(F)C(F)(OC(F)(F)C(F)(F)C(F)(F)C(F)(F)Br)C(F)(F)F	R2171451	114	°C	4.7	-4.27
FC(F)(Br)C(F)(F)C(F)(F)C(F)(F)C(F)(F)C(F)(F)C(F)(F)Br	R2171452	159	°C	4.16	-4.15

## Sheet: logKOC
SMILES	RECORDID	LogKoc (measured)	UNIT (LogKoc)	ALogPS_logP	ALogPS_logS
COS(=O)(=O)O[N]1(C)=C(C=C(N1C)C1=CC=CC=C1)C1=CC=CC=C1	R639841	4.74	Log unit	1.88	-4.39
ClC1=CC=C(C=C1)C(C1=CC=C(Cl)C=C1)C(Cl)(Cl)Cl	R2597567	6.79	Log unit	6.29	-8
C1=CC=C2C(=C1)C=C1C=C[C]=3=[C]4=C(C=CC=3)C=CC2=C14	R2597568	6.11	Log unit	5.14	-5.69
C1=CC2=C(C=C1)C1=CC3=C(C=C1C=C2)C1=CC=CC=C1C=C3	R2597569	6.7	Log unit	6.91	-8.69
ClC(Cl)(Cl)Cl	R2597570	2.44	Log unit	2.64	-1.93
CC1=CC=C2C=C3C(C=CC4=CC=CC=C34)=C3CCC1=C23	R2597571	7.05	Log unit	6.49	-8.4
C1=CC2=C(C=C1)C1=CC3=CC=CC=C3C=C1C=C2	R2597572	5.52	Log unit	5.71	-7.69
CC1=C2C=CC3=C(C=CC=C3)C2=C(C)C2=CC=CC=C12	R2597573	6.62	Log unit	6.61	-8.33
ClC1C(Cl)C(Cl)C(Cl)C(Cl)C1Cl	R2597574	4.26	Log unit	3.94	-4.73
ClC(Cl)Cl	R2597575	1.52	Log unit	1.67	-1.24
C1=CC=CC=C1	R2597576	1.99	Log unit	2.03	-1.85
CC(Cl)(Cl)Cl	R2597577	2.68	Log unit	2.45	-1.8
ClC(Cl)C(C1=CC=C(Cl)C=C1)C1=CC=C(Cl)C=C1	R2597578	5.87	Log unit	6.15	-7.49
ClC(Cl)=C(C1=CC=C(Cl)C=C1)C1=CC=C(Cl)C=C1	R2597579	6	Log unit	6.29	-6.65
[H]C([H])([H])Br	R2597580	1.18	Log unit	0.68	-0.52
ClCCl	R2597581	1.34	Log unit	1.12	-0.68
CC(Cl)CCl	R2597582	2.25	Log unit	2.13	-1.73
ClCC(Cl)Cl	R2597583	2.01	Log unit	2.02	-1.66
ClC=C(Cl)Cl	R2597584	2.47	Log unit	2.45	-1.83
ClC(Cl)C(Cl)Cl	R2597585	2.19	Log unit	2.57	-2.19
C1CC2=[C]3=C1C=CC=[C]3=CC=C2	R2597586	4.15	Log unit	3.24	-2.53
C1=CC2=C(C=C1)C1=C(C=CC=C1)C=C2	R2597587	4.35	Log unit	4.54	-5.72
C1C2=CC=CC=C2C2=C1C=CC=C2	R2597588	4.02	Log unit	4.26	-4.82
CC1=C2C=CC=CC2=CC=C1	R2597589	3.72	Log unit	3.83	-3.94
C1CCC2CCCCC2C1	R2597590	4.2	Log unit	4.92	-5.05
C1=CC2=CC=CC=C2C=C1	R2597591	3.17	Log unit	3.33	-3.29
CC1=CC=C2C=CC=CC2=C1	R2597592	3.72	Log unit	3.83	-3.91
C1=CC2=CC3=CC4=CC=CC=C4C=C3C=C2C=C1	R2597593	5.52	Log unit	5.71	-7.62
C1=CC=C(C=C1)C1=CC=CC=C1	R2597594	3.76	Log unit	4.02	-4.01
S1C=CC2=C1C=CC=C2	R2597595	2.99	Log unit	3.24	-2.84
CC1=CC=CC=C1C	R2597596	3.09	Log unit	3.16	-2.73
ClC1=C(Cl)C=CC=C1	R2597597	3.28	Log unit	3.45	-3.05
CC1=CC(C)=C(C)C=C1C	R2597598	4.18	Log unit	4.06	-3.65
ClCC(Br)CBr	R2597599	2.68	Log unit	2.95	-3.12
CCC1=CC=CC=C1	R2597600	3.03	Log unit	3.27	-2.91
C=CC1=CC=CC=C1	R2597601	2.89	Log unit	2.92	-3.03
CCCC1=CC=CC=C1	R2597602	3.52	Log unit	3.86	-3.59
CCCCC1=CC=CC=C1	R2597603	4.01	Log unit	4.34	-4.31
CC1=CC=C(C)C=C1	R2597604	3.09	Log unit	3.15	-2.73
ClC1=CC=C(Cl)C=C1	R2597605	3.28	Log unit	3.46	-3.03
BrCCBr	R2597606	2.01	Log unit	2.08	-1.79
ClCCCl	R2597607	1.83	Log unit	1.49	-1.22
CC1=CC(C)=CC=C1	R2597608	3.09	Log unit	3.15	-2.73
CC1=CC(C)=CC(C)=C1	R2597609	3.63	Log unit	3.64	-3.17
BrC1=CC=CC=C1	R2597610	2.88	Log unit	2.65	-2.58
CC1=CC=CC=C1	R2597611	2.54	Log unit	2.56	-2.26
ClC1=CC=CC=C1	R2597612	2.64	Log unit	2.78	-2.27
C1=CC2=CC3=CC=CC=C3C=C2C=C1	R2597613	4.35	Log unit	4.55	-5.57
ClC(Cl)=C(Cl)Cl	R2597614	2.97	Log unit	3.13	-2.7
C1=CC2=C3C(C=CC4=CC=CC(C=C2)=C34)=C1	R2597615	4.93	Log unit	5.19	-6.94
O1C2=CC=CC=C2C2=CC=CC=C12	R2597616	3.71	Log unit	3.92	-3.61
S1C2=CC=CC=C2C2=CC=CC=C12	R2597617	4.17	Log unit	4.38	-4.07
NC1=C2C=CC=CC2=CC=C1	R2597618	2.25	Log unit	2.27	-2.48
C1=CC2=C(C=C1)C1=[C]3=C2C=CC2=C3C3=C(C=CC=[C]3=C1)C=C2	R2597619	6.7	Log unit	5.29	-5.1
C1=CC2=C(C=C1)C1=CC=CC3=C1C2=CC=C3	R2597620	4.93	Log unit	5.04	-6.3
C1=CC2=[C]3=C1C=CC=[C]3=CC=C2	R2597621	3.94	Log unit	3	-2.61
ClC1=C(Cl)C2(Cl)C3C4CC(C=C4)C3C1(Cl)C2(Cl)Cl	R2597622	6.75	Log unit	5.9	-6.65
CC1=CC=CC(C)=C1C	R2597623	3.63	Log unit	3.63	-3.18
ClC1=CC(Cl)=CC=C1	R2597624	3.28	Log unit	3.45	-3.06
NC1=CC=C2C=C3C=CC=CC3=CC2=C1	R2597625	3.43	Log unit	3.69	-4.36
CC1=C2C=CC=CC2=CC2=CC=CC=C12	R2597626	4.89	Log unit	5.06	-6.3
CCC1=CC=C2C=CC=CC2=C1	R2597627	4.21	Log unit	4.47	-4.56
CCC1=C2C=CC=CC2=CC=C1	R2597628	4.21	Log unit	4.47	-4.6
ClC1=CC=CC=C1C1=CC=CC=C1	R2597629	4.4	Log unit	4.59	-4.85
ClC12C3(Cl)C4(Cl)C5(Cl)C(Cl)(C1(Cl)C4(Cl)Cl)C2(Cl)C(Cl)(Cl)C35Cl	R2597630	7.01	Log unit	6.61	-6.4
ClC1=CC=CC=C1C1=C(Cl)C=CC=C1	R2597631	5.05	Log unit	5.15	-5.65
ClC1=CC=C(C=C1)C1=CC=CC=C1Cl	R2597632	5.05	Log unit	5.14	-5.65
NC1=CC=CC=C1	R2597633	1.6	Log unit	0.89	-0.71
NC1=CC=C(Cl)C(Cl)=C1	R2597634	2.29	Log unit	2.74	-2.16
NC1=CC(=CC=C1)C(F)(F)F	R2597635	2.36	Log unit	2.23	-1.42
NC1=CC=C(Br)C=C1	R2597636	1.96	Log unit	2.1	-1.71
NC1=CC=C(Cl)C=C1	R2597637	1.96	Log unit	1.95	-1.37
CC1=CC=C(N)C=C1	R2597638	1.9	Log unit	1.34	-0.93
CC1=CC=CC(N)=C1	R2597639	1.53	Log unit	1.32	-1.01
N(C1=CC=CC=C1)C1=CC=CC=C1	R2597640	2.78	Log unit	3.34	-2.83
NC1=CC=C(Cl)C=C1Cl	R2597641	2.72	Log unit	2.73	-2.43
NC1=CC(Cl)=CC(Cl)=C1	R2597642	2.49	Log unit	2.71	-2.43
CC1=CC(N)=CC=C1Br	R2597643	2.26	Log unit	2.55	-2.12
COC1=CC=C(N)C=C1Cl	R2597644	1.93	Log unit	1.93	-1.57
COC1=CC=C(NC(C)=O)C=C1	R2597645	1.4	Log unit	1.06	-1.89
COC1=CC=C(NC(C)=O)C=C1Cl	R2597646	1.95	Log unit	1.79	-2.67
COC1=CC=C(NC(N)=O)C=C1Cl	R2597647	2	Log unit	1.78	-2.39
NC(=O)NC1=CC=C(OC2=CC=CC=C2)C=C1	R2597648	2.56	Log unit	2.49	-3.29
CCOC(=O)C1=CC=CC=C1S(=O)(=O)NC(=O)NC1=NC(OC)=CC(Cl)=N1	R2597649	2.04	Log unit	2.3	-4.52
CN(C)C(=O)NC1=CC=C(OC2=CC=C(Cl)C=C2)C=C1	R2597650	3.2	Log unit	3.4	-4.06
COC1=CC=C(NC(=O)N(C)C)C=C1	R2597651	1.4	Log unit	1.45	-1.62
COC1=C(Cl)C=C(NC(=O)N(C)C)C=C1	R2597652	1.72	Log unit	2.26	-2.71
CNC(=O)NC1=CC=C(OC)C(Cl)=C1	R2597653	1.84	Log unit	1.99	-3.02
COC1=CC=CC(NC(=O)N(C)C)=C1	R2597654	1.72	Log unit	1.18	-1.66
COC(=O)C1=CC=CC=C1S(=O)(=O)NC(=O)NC1=NC(OC)=NC(C)=N1	R2597655	1.54	Log unit	1.09	-4.28
COC1=NC(C)=NC(NC(=O)NS(=O)(=O)C2=CC=CC=C2Cl)=N1	R2597656	2.19	Log unit	1.89	-4.14
CCNC1=NC(OC)=NC(NCC)=N1	R2597657	1.9	Log unit	2.17	-3.02
CCNC1=NC(NC(C)C)=NC(OC)=N1	R2597658	2.2	Log unit	2.46	-3.35
COC1=NC(NC(C)C)=NC(NC(C)C)=N1	R2597659	2.4	Log unit	2.8	-3.69
CCNC1=NC(NC(C)CC)=NC(OC)=N1	R2597660	2.4	Log unit	2.9	-3.7
CC(C)OC1=C(Cl)C=C(Cl)C(=C1)N1N=C(OC1=O)C(C)(C)C	R2597661	3.51	Log unit	4.31	-5.07
NC1=C(Cl)C(=CC(Cl)=C1)C(O)=O	R2597662	1.48	Log unit	2.06	-2.25
NC1=C(Cl)C(=NC(Cl)=C1Cl)C(O)=O	R2597663	1.3	Log unit	2.11	-3.13
COC(=O)C1=CC(Cl)=CC(N)=C1Cl	R2597664	2.74	Log unit	3.04	-2.99
NC1=CC(=CC=C1)N(=O)=O	R2597665	1.73	Log unit	1.53	-1.79
NC1=C(Cl)C=C(C=C1Cl)[N+]([O-])=O	R2597666	3	Log unit	3.01	-3.48
NC1=CC=C(C=C1)N(=O)=O	R2597667	1.88	Log unit	1.5	-1.74
NC1=C(C=C(C=C1N(=O)=O)C(F)(F)F)N(=O)=O	R2597668	2.56	Log unit	2.14	-4.76
NC1=CC(=CC(=C1)[N+]([O-])=O)[N+]([O-])=O	R2597669	2.55	Log unit	1.58	-2.79
OC1=CC=C(Cl)C=C1C(=O)NC1=CC=C(C=C1Cl)N(=O)=O	R2597670	3.35	Log unit	4.49	-4.63
CC(=O)NC1=CC=CC(=C1)N(=O)=O	R2597671	1.94	Log unit	1.18	-2.34
CCCN(CCC)C1=C(C=C(C=C1N(=O)=O)C(F)(F)F)N(=O)=O	R2597672	4.2	Log unit	5.09	-5.77
CCCCN(CC)C1=C(C=C(C=C1N(=O)=O)C(F)(F)F)N(=O)=O	R2597673	4.03	Log unit	5.18	-6
CC1=CC(=C(N(CCCl)CCCl)C(=C1)N(=O)=O)N(=O)=O	R2597674	3.94	Log unit	3.32	-4.46
CCCN(CC1CC1)C1=C(C=C(C=C1N(=O)=O)C(F)(F)F)N(=O)=O	R2597675	4.01	Log unit	5.1	-5.51
CCN(CC)C1=C(C=C(C(N)=C1N(=O)=O)C(F)(F)F)N(=O)=O	R2597676	3.63	Log unit	3.76	-5.02
CCCN(CCCl)C1=C(C=C(C=C1N(=O)=O)C(F)(F)F)N(=O)=O	R2597677	3.55	Log unit	4.92	-5.91
CCC(C)NC1=C(C=C(C=C1[N+]([O-])=O)C(C)(C)C)[N+]([O-])=O	R2597678	3.98	Log unit	5.24	-4.44
CCCN(CCC)C1=C(C=C(C=C1N(=O)=O)C(C)C)N(=O)=O	R2597679	4	Log unit	4.69	-4.46
CCC(CC)NC1=C(C=C(C)C(C)=C1[N+]([O-])=O)[N+]([O-])=O	R2597680	3.7	Log unit	4.36	-3.94
CCN(CC(C)=C)C1=C(C=C(C=C1N(=O)=O)C(F)(F)F)N(=O)=O	R2597681	3.6	Log unit	4.07	-5.33
CCCN(CCC)C1=C(C=C(C=C1N(=O)=O)S(C)(=O)=O)N(=O)=O	R2597682	2.92	Log unit	2.75	-4.77
CN(C)C1=C(C=C(C=C1N(=O)=O)S(C)(=O)=O)N(=O)=O	R2597683	2.13	Log unit	1.12	-4.21
CCN(CC)C1=C(C=C(C=C1N(=O)=O)S(C)(=O)=O)N(=O)=O	R2597684	2.33	Log unit	1.89	-4.34
CCCS(=O)(=O)C1=CC(=C(N(C)C)C(=C1)N(=O)=O)N(=O)=O	R2597685	2.35	Log unit	1.79	-4.23
CSC1=C(Cl)N=C(N)N=C1N	R2597686	2.08	Log unit	1.28	-1.24
CC(=O)NC1=CC=CC=C1	R2597687	1.43	Log unit	1.05	-1.53
CC(=O)NC1=CC=C(Br)C=C1	R2597688	1.95	Log unit	1.88	-2.88
CC(=O)NC1=CC=CC(F)=C1	R2597689	1.57	Log unit	1.28	-1.75
CC(=O)NC1=CC(=CC=C1)C(F)(F)F	R2597690	1.75	Log unit	1.93	-3.05
CC(=O)NC1=CC=C(F)C=C1	R2597691	1.48	Log unit	1.34	-1.69
CC(=O)NC1=CC=CC=C1Cl	R2597692	1.58	Log unit	1.81	-2.36
CC(=O)NC1=CC=CC(C)=C1	R2597693	1.45	Log unit	1.27	-1.98
CC(=O)NC1=CC=CC(Cl)=C1	R2597694	1.86	Log unit	1.7	-2.29
CC(=O)NC1=CC=CC(Br)=C1	R2597695	2.01	Log unit	1.87	-2.94
CCC(=O)NC1=CC=C(Cl)C(Cl)=C1	R2597696	2.17	Log unit	3.04	-3.55
CCCC(=O)NC1=CC=CC=C1	R2597697	1.71	Log unit	2.03	-1.95
CC(=O)NC1=CC(Cl)=C(Cl)C=C1	R2597698	2.34	Log unit	2.38	-3.29
CCCC(C)C(=O)NC1=CC(Cl)=C(C)C=C1	R2597699	2.76	Log unit	3.72	-3.98
CC1=C(SCCO1)C(=O)NC1=CC=CC=C1	R2597700	2.41	Log unit	1.65	-2.64
CC1=C(C(=O)NC2=CC=CC=C2)S(=O)(=O)CCO1	R2597701	1.98	Log unit	1.03	-2.59
NC1=C(Cl)C(=O)N(N=C1)C1=CC=CC=C1	R2597702	2.08	Log unit	0.95	-2.74
CC(C)N(C(=O)CCl)C1=CC=CC=C1	R2597703	2.42	Log unit	2.15	-2.37
CNC1=C(Cl)C(=O)N(N=C1)C1=CC=CC(=C1)C(F)(F)F	R2597704	3.28	Log unit	2.66	-4.1
CCC1=CC=CC(CC)=C1N(COC)C(=O)CCl	R2597705	2.28	Log unit	3.02	-3.11
CCCCOCN(C(=O)CCl)C1=C(CC)C=CC=C1CC	R2597706	2.86	Log unit	4.2	-4.64
CCOCN(C(=O)CCl)C1=C(C)C=CC=C1CC	R2597707	2.32	Log unit	3.17	-3.04
CCC1=C(N(C(C)COC)C(=O)CCl)C(C)=CC=C1	R2597708	2.46	Log unit	3.37	-3.43
COCC(=O)N(C(C)C(=O)OC)C1=C(C)C=CC=C1C	R2597709	1.57	Log unit	1.47	-2.33
NC1=C(Cl)C(Cl)=C(Cl)C=C1	R2597710	2.6	Log unit	3.5	-3.22
NC1=CC(Cl)=C(Cl)C(Cl)=C1Cl	R2597711	3.03	Log unit	4.13	-3.96
CC1=CC=CC(NC(N)=O)=C1	R2597712	1.56	Log unit	1.17	-1.75
NC(=O)NC1=CC=CC=C1	R2597713	1.35	Log unit	0.85	-1.24
NC(=O)NC1=CC=CC=C1Cl	R2597714	1.61	Log unit	1.74	-1.88
NC(=O)NC1=CC=CC=C1F	R2597715	1.32	Log unit	1.2	-1.44
NC(=O)NC1=CC=C(F)C=C1	R2597716	1.52	Log unit	1.13	-1.51
NC(=O)NC1=CC=CC(F)=C1	R2597717	1.77	Log unit	1.07	-1.47
NC(=O)NC1=CC=C(Br)C=C1	R2597718	2.06	Log unit	2.1	-2.54
NC(=O)NC1=CC=CC(Cl)=C1	R2597719	2.01	Log unit	1.58	-1.91
NC(=O)NC1=CC=C(Cl)C(Cl)=C1	R2597720	2.53	Log unit	2.34	-2.84
NC(=O)NC1=CC=CC(Br)=C1	R2597721	2.12	Log unit	2.04	-2.53
NC(=O)NC1=CC=CC(=C1)C(F)(F)F	R2597722	1.98	Log unit	1.73	-2.69
CC1=CC(NC(N)=O)=CC=C1F	R2597723	1.75	Log unit	1.36	-1.71
CC1=C(Br)C=CC(NC(N)=O)=C1	R2597724	2.37	Log unit	2.3	-2.96
CC1=CC(C)=NC(NC(=O)NS(=O)(=O)C2=CC=CC=C2C(O)=O)=N1	R2597725	1.8	Log unit	1.62	-4.63
COC(=O)C1=CC=CC=C1S(=O)(=O)NC(=O)NC1=NC(C)=CC(C)=N1	R2597726	1.62	Log unit	2.06	-4.68
O=C(NC1=CSN=N1)NC1=CC=CC=C1	R2597727	2.04	Log unit	1.93	-3.1
CN(C)C(=O)NC1=CC=CC=C1	R2597728	1.4	Log unit	1.15	-1.25
CN(C)C(=O)NC1=CC=C(Cl)C=C1	R2597729	1.95	Log unit	1.97	-2.42
CN(C)C(=O)NC1=CC=CC(F)=C1	R2597730	1.73	Log unit	1.31	-1.56
CN(C)C(=O)NC1=CC=C(Cl)C(Cl)=C1	R2597731	2.4	Log unit	2.92	-3.23
CON(C)C(=O)NC1=CC=C(Cl)C(Cl)=C1	R2597732	2.7	Log unit	2.82	-3.39
CN(C)C(=O)NC1=CC=C(F)C=C1	R2597733	1.43	Log unit	1.45	-1.55
CCCCN(C)C(=O)NC1=CC=C(Cl)C(Cl)=C1	R2597734	3.4	Log unit	4.12	-3.77
CN(C)C(=O)NC1=CC(Cl)=CC=C1	R2597735	1.79	Log unit	1.95	-2.48
CNC(=O)NC1=CC=CC=C1	R2597736	1.29	Log unit	0.88	-1.87
CON(C)C(=O)NC1=CC=C(Cl)C=C1	R2597737	2.1	Log unit	1.99	-2.69
CN(C)C(=O)NC1=CC=CC(=C1)C(F)(F)F	R2597738	1.9	Log unit	2.15	-3.24
CON(C)C(=O)NC1=CC=C(Br)C=C1	R2597739	2.1	Log unit	2.18	-2.9
CNC(=O)NC1=CC=C(Cl)C(Cl)=C1	R2597740	2.46	Log unit	2.94	-3.13
CN(C)C(=O)NC1=CC=C(C)C=C1	R2597741	1.51	Log unit	1.49	-1.91
CON(C)C(=O)NC1=CC(Cl)=C(Br)C=C1	R2597742	2.7	Log unit	3.02	-3.26
CN(C)C(=O)NC1=CC(Cl)=C(C)C=C1	R2597743	2.02	Log unit	2.25	-2.86
CNC(=O)NC1=CC=CC(Cl)=C1	R2597744	1.93	Log unit	1.96	-2.47
CNC(=O)NC1=CC=C(C)C(Cl)=C1	R2597745	2.1	Log unit	2.28	-3.02
CN(C)C(=O)NC1=CC(C)=CC(C)=C1	R2597746	1.73	Log unit	1.81	-2.07
CN(C)C(=O)NC1=CC(C)=C(Br)C(C)=C1	R2597747	2.53	Log unit	2.68	-3.22
CNC(=O)N(C)C1=NN=C(S1)C(C)(C)C	R2597748	1.83	Log unit	1.6	-2.89
CN(C)C(=O)NC1=NOC(=C1)C(C)(C)C	R2597749	2.47	Log unit	2.11	-2.44
O=C(NC1CCCCC1)NC1=CC=CC=C1	R2597750	2.07	Log unit	3.25	-3.03
CC1CCCCC1NC(=O)NC1=CC=CC=C1	R2597751	2.31	Log unit	3.34	-3.09
O=C(NC1CC1)NC1=CC=CC=C1	R2597752	1.74	Log unit	1.63	-2.07
O=C(NC1CCCC1)NC1=CC=CC=C1	R2597753	1.93	Log unit	2.65	-2.75
O=C(NC1CCCCCC1)NC1=CC=CC=C1	R2597754	2.37	Log unit	3.6	-3.29
CNC1=CC=CC=C1	R2597755	2.28	Log unit	1.68	-0.9
CCOP(=S)(OCC)SCN1C(=O)OC2=C1C=CC(Cl)=C2	R2597756	2.63	Log unit	3.96	-5.03
CCN(CC)C1=NC(C)=CC(OP(=S)(OC)OC)=N1	R2597757	3	Log unit	3.91	-2.96
CC(C)N1C(=O)C2=CC=CC=C2NS1(=O)=O	R2597758	1.52	Log unit	1.18	-1.92
CN(C)C(=O)OC1=NC(=NC(C)=C1C)N(C)C	R2597759	1.9	Log unit	1.44	-2.48
CCNC1=NC(NC(C)(C)C#N)=NC(Cl)=N1	R2597760	2.28	Log unit	2.05	-2.74
CCNC1=NC(NCC)=NC(Cl)=N1	R2597761	2.1	Log unit	2.47	-3.23
CC(C)NC1=NC(NC(C)C)=NC(Cl)=N1	R2597762	2.4	Log unit	2.94	-3.98
CCNC1=NC(NC(C)C)=NC(SC)=N1	R2597763	2.59	Log unit	3.09	-3.63
CCNC1=NC(NC(C)(C)C)=NC(SC)=N1	R2597764	2.85	Log unit	3.66	-3.85
CCNC1=NC(NC(C)C)=NC(Cl)=N1	R2597765	2.24	Log unit	2.7	-3.89
CCN(CC)C1=NC(Cl)=NC(NC(C)C)=N1	R2597766	2.91	Log unit	3.65	-3.56
CCNC1=NC(=NC(Cl)=N1)N(CC)CC	R2597767	2.76	Log unit	3.58	-3.01
CCSC1=NC(NC(C)C)=NC(NC(C)C)=N1	R2597768	3.07	Log unit	4.16	-4.25
CCNC1=NC(Cl)=NC(NC(C)(C)C)=N1	R2597769	2.32	Log unit	3.33	-4.14
CSC1=NC(NC(C)C)=NC(NC(C)C)=N1	R2597770	2.85	Log unit	3.31	-3.84
CC(C)OC(=O)NC1=CC(Cl)=CC=C1	R2597771	2.6	Log unit	3.03	-2.95
CCOC(=O)NC1=CC=CC=C1	R2597772	1.82	Log unit	2.19	-1.61
CC(C)OC(=O)NC1=CC=CC=C1	R2597773	1.83	Log unit	2.61	-1.97
CCCCOC(=O)NC1=CC=CC=C1	R2597774	2.26	Log unit	3.11	-2.56
CC(OC(=O)NC1=CC(Cl)=CC=C1)C#C	R2597775	2.21	Log unit	2.81	-3.96
COC(=O)NC1=CC=CC=C1	R2597776	1.73	Log unit	1.77	-1.37
CCCOC(=O)NC1=CC=CC=C1	R2597777	2.06	Log unit	2.57	-2.01
CCCCCOC(=O)NC1=CC=CC=C1	R2597778	2.61	Log unit	3.62	-3.06
COC(=O)NC(=S)NC1=CC=CC=C1NC(=S)NC(=O)OC	R2597779	3.25	Log unit	1.57	-4.78
CCOC(=O)NC1=CC(OC(=O)NC2=CC=CC=C2)=CC=C1	R2597780	3.18	Log unit	3.67	-4.05
COC(=O)NC1=CC=CC(OC(=O)NC2=CC=CC(C)=C2)=C1	R2597781	3.53	Log unit	3.39	-4.17
COC(=O)NS(=O)(=O)C1=CC=C(N)C=C1	R2597782	1.6	Log unit	0.29	-1.79
ClC1=CC=CC=C1NC1=NC(Cl)=NC(Cl)=N1	R2597783	3.3	Log unit	4.05	-3.74
COC1=CC=C(C=C1)C(C1=CC=C(OC)C=C1)C(Cl)(Cl)Cl	R2597784	4.9	Log unit	5.12	-6.84
COC1=C(OC)C=CC=C1	R2597785	2.03	Log unit	2.1	-1.99
COC1=CC=CC=C1	R2597786	1.54	Log unit	2.1	-1.54
O(C1=CC=CC=C1)C1=CC=CC=C1	R2597787	3.29	Log unit	3.68	-3.59
COC1=CC(Cl)=C(OC)C=C1Cl	R2597788	3.1	Log unit	3.31	-3.55
CC(OC1=CC=C(Cl)C=C1C)C(O)=O	R2597789	1.3	Log unit	2.87	-2.47
CC1=CC(Cl)=CC=C1OCC(O)=O	R2597790	1.73	Log unit	2.4	-2.41
OC(=O)COC1=C(Cl)C=C(Cl)C=C1	R2597791	1.66	Log unit	2.82	-2.61
COC1=C(Cl)C=CC(Cl)=C1C(O)=O	R2597792	1.5	Log unit	2.66	-2.71
OC(=O)COC1=NC(Cl)=C(Cl)C=C1Cl	R2597793	1.67	Log unit	2.55	-2.74
CC(OC1=CC(Cl)=C(Cl)C=C1Cl)C(O)=O	R2597794	1.75	Log unit	3.88	-3.53
OC(=O)COC1=CC(Cl)=C(Cl)C=C1Cl	R2597795	1.99	Log unit	3.45	-3.55
CC(C)(C)C(=O)C(OC1=CC=C(Cl)C=C1)N1C=NC=N1	R2597796	2.71	Log unit	2.66	-3.37
COC1=CC=C(C=C1)C(O)(C1CC1)C1=CN=CN=C1	R2597797	2.08	Log unit	1.8	-2.17
COC1=CC(OC(N)=O)=CC=C1	R2597798	1.44	Log unit	1.34	-1.37
COC1=CC=C(OC(N)=O)C=C1	R2597799	1.4	Log unit	1.34	-1.38
CCCCOCCOC(=O)CCCOC1=C(Cl)C=C(Cl)C=C1	R2597800	2.7	Log unit	4.87	-5.46
CCCCOCCOC(=O)C(C)OC1=C(Cl)C=C(Cl)C=C1	R2597801	3	Log unit	4.66	-4.99
CCOC1OC2=C(C=C(OS(C)(=O)=O)C=C2)C1(C)C	R2597802	2.53	Log unit	2.72	-3.09
COC(=O)C(C)OC1=CC=C(OC2=C(Cl)C=C(Cl)C=C2)C=C1	R2597803	4.2	Log unit	5.13	-5.4
CC1(C)C(C=C(Cl)Cl)C1C(=O)OCC1=CC(OC2=CC=CC=C2)=CC=C1	R2597804	4.8	Log unit	6.24	-6.75
CCCCOC(=O)C(C)OC1=CC=C(OC2=NC=C(C=C2)C(F)(F)F)C=C1	R2597805	3.76	Log unit	4.85	-5.1
CCOC(=O)C(C)OC1=CC=C(OC2=NC3=C(O2)C=C(Cl)C=C3)C=C1	R2597806	3.98	Log unit	4.69	-4.12
CCOC1=C(C=CC(OC2=C(Cl)C=C(C=C2)C(F)(F)F)=C1)[N+]([O-])=O	R2597807	5	Log unit	4.6	-5.67
COC(=O)C1=CC(OC2=CC=C(Cl)C=C2Cl)=CC=C1N(=O)=O	R2597808	4	Log unit	4.32	-5.85
CCOC1=NC(=NS1)C(Cl)(Cl)Cl	R2597809	3	Log unit	3.25	-3.67
COC1=NC(Cl)=C(Cl)C=C1Cl	R2597810	2.96	Log unit	2.92	-1.99
COC1=CC(=CC(Cl)=N1)C(Cl)(Cl)Cl	R2597811	3.48	Log unit	3.76	-3.54
CC(C)(C)C1=CC=C(OC2CCCCC2OS(=O)OCC#C)C=C1	R2597812	4.2	Log unit	3.94	-4.31
CCN(CC)C(=O)C(C)OC1=CC=CC2=CC=CC=C12	R2597813	2.76	Log unit	3.43	-3.55
COC1=C2NN=NC2=CC=C1	R2597814	1.8	Log unit	1.37	-1.44
COC1=C(O)C(Cl)=C(Cl)C(Cl)=C1Cl	R2597815	2.85	Log unit	4.44	-3.51
COC1=C(O)C=C(Cl)C(Cl)=C1Cl	R2597816	2.8	Log unit	3.81	-2.88
COC1=CC=CC=C1O	R2597817	1.56	Log unit	1.35	-0.27
COC1=CC(O)=CC=C1	R2597818	1.5	Log unit	1.36	-0.45
CNC(=O)OC1=CC=CC=C1OC(C)C	R2597819	1.67	Log unit	1.97	-2.47
CNC(=O)OC1=CC=CC2=C1OC(C)(C)C2	R2597820	1.75	Log unit	2.08	-2.54
CCCN(CCOC1=C(Cl)C=C(Cl)C=C1Cl)C(=O)N1C=CN=C1	R2597821	3.25	Log unit	3.78	-4.61
COC1=CC=C(C=C1)C(=O)NC(C)(C)C#C	R2597822	1.83	Log unit	2.14	-3.99
CCOC(=O)NCCOC1=CC=C(OC2=CC=CC=C2)C=C1	R2597823	3	Log unit	3.52	-4.03
CC(O)=O	R2597824	0	Log unit	-0.12	0.73
OC(=O)C1=CC=CC=C1	R2597825	1.5	Log unit	1.72	-1.24
CC(Cl)(Cl)C(O)=O	R2597826	0.4	Log unit	1.18	-1.56
CC1=CC=C(C=C1)C(O)=O	R2597827	1.77	Log unit	2.11	-1.71
OC(=O)CC1=CC=CC=C1	R2597828	1.45	Log unit	1.72	-1.58
CCCCCC(O)=O	R2597829	1.46	Log unit	1.88	-1.08
OC(=O)C1=C2C=CC=CC2=CC2=C1C=CC=C2	R2597830	2.74	Log unit	3.84	-4.42
OC(=O)C1=CC=CC(Cl)=N1	R2597831	1.37	Log unit	0.6	-1.04
OC(=O)CC1=C(Cl)C=CC(Cl)=C1Cl	R2597832	1.8	Log unit	3.64	-3.7
OC(=O)C1=CC=C(O)C=C1	R2597833	1.43	Log unit	1.58	-1.06
CC(=O)C1=CC=C(C=C1)C1=CC=CC=C1	R2597834	3.22	Log unit	3.73	-4.28
CC(=O)C1=CC=C2C=CC=CC2=C1	R2597835	2.93	Log unit	3	-3.67
CC(=O)C1=CC=CC=C1	R2597836	1.8	Log unit	1.65	-1.95
O=C(C1=CC=CC=C1)C1=CC=CC=C1	R2597837	2.63	Log unit	3.03	-3.66
ClC12C(=O)C3(Cl)C4(Cl)C1(Cl)C1(Cl)C2(Cl)C3(Cl)C4(Cl)C1(Cl)Cl	R2597838	4.2	Log unit	5.91	-5.8
OCCC1=CC=CC=C1	R2597839	1.5	Log unit	1.51	-1.03
CCO	R2597840	0.2	Log unit	-0.4	1.1
CO	R2597841	0.44	Log unit	-1.38	1.21
CCCO	R2597842	0.48	Log unit	0.21	0.81
CCCCO	R2597843	0.5	Log unit	0.84	0.33
CCCCCO	R2597844	0.7	Log unit	1.47	-0.37
OC(C1=CC=CC=C1)C1=CC=CC=C1	R2597845	2.34	Log unit	2.76	-2.55
OCC1=CC=CC=C1	R2597846	1.1	Log unit	1.07	-0.61
CCCCCCO	R2597847	1.01	Log unit	2.03	-1.09
CCCCCCCO	R2597848	1.14	Log unit	2.53	-1.7
CCCCCCCCO	R2597849	1.56	Log unit	3.21	-2.39
CCCCCCCCCCO	R2597850	2.59	Log unit	4.24	-3.51
CCCCCCCCCCCCO	R2597851	3.52	Log unit	5.36	-4.86
OC(C1=CC=C(Cl)C=C1)(C1=CC=C(Cl)C=C1)C(Cl)(Cl)Cl	R2597852	3.7	Log unit	5.58	-6.56
CCCCCCCCCO	R2597853	1.89	Log unit	3.76	-2.98
OCC1=C2C=CC=CC2=CC2=C1C=CC=C2	R2597854	3.61	Log unit	3.55	-5.1
OCC1=CC=C(C=C1)C1=CC=CC=C1	R2597855	2.54	Log unit	3.18	-3.36
OCC1=C2C=CC=CC2=CC=C1	R2597856	2.17	Log unit	2.17	-2.67
CCOC(=O)C(O)(C1=CC=C(Cl)C=C1)C1=CC=C(Cl)C=C1	R2597857	3.3	Log unit	4.39	-4.78
OCCC1=CC=CC=N1	R2597858	1.45	Log unit	0.45	0.25
ClC1=CC=CC(Cl)=C1C#N	R2597859	2.5	Log unit	3.16	-3.29
CCCCCCCC(=O)OC1=C(Br)C=C(C=C1Br)C#N	R2597860	4	Log unit	5.45	-5.21
N#CC1=CC=CN=C1	R2597861	1.56	Log unit	0.36	-0.85
ClC1=C(Cl)C(C#N)=C(Cl)C(C#N)=C1Cl	R2597862	3.26	Log unit	3.99	-4.18
CC(N)=S	R2597863	0.78	Log unit	-0.3	-0.67
NC(N)=S	R2597864	0.85	Log unit	-1.06	-0.56
CN=C=S	R2597865	0.97	Log unit	1.07	-1.36
NC(=S)C1=C(Cl)C=CC=C1Cl	R2597866	2.26	Log unit	3.02	-4.11
COP(=S)(OC)OC1=CC=C(SC)C(C)=C1	R2597867	3.18	Log unit	3.93	-4.82
CCOP(=S)(OCC)SCSCC	R2597868	2.7	Log unit	3.71	-3.85
CCOP(=S)(OCC)SCCSCC	R2597869	3.22	Log unit	4.11	-4.47
CCOP(=S)(OCC)SCSC1=CC=C(Cl)C=C1	R2597870	4.66	Log unit	5.5	-6.11
CCOP(=S)(CC)SC1=CC=CC=C1	R2597871	2.94	Log unit	4.94	-5.02
CCOP(=S)(OCC)OC1=CC=C(SC)C=C1	R2597872	3.18	Log unit	4.18	-4.91
COP(=S)(OC)OC1=CC=C(SC2=CC=C(OP(=S)(OC)OC)C=C2)C=C1	R2597873	5	Log unit	5.47	-6.51
CCOP(=S)(OCC)SCSC(C)(C)C	R2597874	2.82	Log unit	4.61	-4.84
COP(=S)(OC1=CC(Cl)=C(Br)C=C1Cl)C1=CC=CC=C1	R2597875	4.5	Log unit	6.37	-6.79
CCCSP(=S)(OCC)OC1=CC=C(SC)C=C1	R2597876	4.08	Log unit	5.25	-5.85
CCOC(=O)CC(SP(=S)(OC)OC)C(=O)OCC	R2597877	2.36	Log unit	2.67	-3.3
CCOP(=S)(OCC)OC1=CC=C(C=C1)S(C)(=O)=O	R2597878	2.17	Log unit	3.01	-3.84
CCOP(=S)(OCC)SCS(=O)(=O)C(C)(C)C	R2597879	2.18	Log unit	2.59	-3.61
CCOP(=S)(OCC)OC1=NC(=NC(C)=C1)C(C)C	R2597880	2.75	Log unit	4.45	-3.94
CCOP(=S)(OCC)OC1=C(Cl)C=C(Cl)C(Cl)=N1	R2597881	3.7	Log unit	5.15	-5.38
COP(=S)(OC)OC1=NC(Cl)=C(Cl)C=C1Cl	R2597882	3.52	Log unit	4.3	-4.99
CCOP(=S)(OCC)OC1=CC=C(C=C1)S(C)=O	R2597883	2.52	Log unit	2.34	-2.76
CCOP(=S)(OCC)SCS(=O)C(C)(C)C	R2597884	2.18	Log unit	2.4	-2.42
CCOP(=S)(OCC)OC1=NN(C(C)C)C(Cl)=N1	R2597885	2.01	Log unit	3.88	-3.67
COP(=O)(OC)OC=C(Cl)Cl	R2597886	1.67	Log unit	1.28	-1.36
CCCCSP(=O)(SCCCC)SCCCC	R2597887	3.7	Log unit	5.3	-4.71
COP(=O)(OC)OC(Br)C(Cl)(Cl)Br	R2597888	2.26	Log unit	2.43	-2.1
CCSCCSP(=O)(OC)OC	R2597889	1.49	Log unit	1	-1.81
COP(N)(=O)SC	R2597890	0.7	Log unit	-0.94	-0.67
CCCSP(=O)(OCC)SCCC	R2597891	1.85	Log unit	2.86	-2.36
COC(=O)C=C(C)OP(=O)(OC)OC	R2597892	1.64	Log unit	0.71	-1.28
CCS(=O)CCSP(=O)(OC)OC	R2597893	1	Log unit	0.82	-0.81
CC1=CC(OC(N)=O)=CC=C1	R2597894	1.48	Log unit	1.6	-1.49
CCC1=CC(OC(N)=O)=CC=C1	R2597895	1.66	Log unit	2.32	-2.06
CC(C)C1=CC=C(OC(N)=O)C=C1	R2597896	1.94	Log unit	2.51	-2.48
CC(C)(C)C1=CC=C(OC(N)=O)C=C1	R2597897	2.07	Log unit	3.19	-3.26
NC(=O)OC1=CC=CC(Br)=C1	R2597898	1.89	Log unit	1.61	-2.27
ClC1=C(Cl)C2(Cl)C3C4CC(C5OC45)C3C1(Cl)C2(Cl)Cl	R2597899	4.08	Log unit	4.98	-6.27
ClCC1CO1	R2597900	1	Log unit	0.35	-0.11
CC(CCl)OC(C)CCl	R2597901	1.67	Log unit	2.68	-2.37
ClCCOCCCl	R2597902	1.88	Log unit	1.23	-1.64
ClC1C2OC2C2C1C1(Cl)C(Cl)=C(Cl)C2(Cl)C1(Cl)Cl	R2597903	4.02	Log unit	5.38	-5.88
C1OC1C1CO1	R2597904	0.4	Log unit	-0.36	0.58
ClC1=CC(=CC(Cl)=C1)C1(CC(Cl)(Cl)Cl)CO1	R2597905	3.75	Log unit	4.74	-6.39
ClC1=CC(Cl)=C(C=C1)C(CN1C=CN=C1)OCC=C	R2597906	3.73	Log unit	3.71	-3.92
CCCC1COC(CN2C=NC=N2)(O1)C1=C(Cl)C=C(Cl)C=C1	R2597907	3.39	Log unit	3.49	-4.14
CCOC(=O)C1=C(C=CC=C1)C(=O)OCC	R2597908	1.84	Log unit	2.6	-2.76
CC(C)COC(=O)C1=CC=CC=C1C(=O)OCC(C)C	R2597909	3.14	Log unit	3.98	-4.16
CCOC(=O)COC(=O)C1=CC=CC=C1C(=O)OCC	R2597910	2.54	Log unit	2.1	-3
CCCCOC(=O)C1=C(C=CC=C1)C(=O)OCCCC	R2597911	3.14	Log unit	4.54	-4.67
CCCCCCOC(=O)C1=C(C=CC=C1)C(=O)OCCCCCC	R2597912	4.72	Log unit	6.28	-5.93
CCCCOC(=O)C1=C(C=CC=C1)C(=O)OCC1=CC=CC=C1	R2597913	3.72	Log unit	4.54	-5.01
CCCCOC(=O)COC(=O)C1=C(C=CC=C1)C(=O)OCCCC	R2597914	3.7	Log unit	3.98	-4.69
COC(=O)C1=CC=CC=C1	R2597915	2.1	Log unit	1.98	-1.7
CCOC(=O)C1=CC=CC=C1	R2597916	2.3	Log unit	2.39	-2.26
O=C(OC1=CC=CC=C1)C1=CC=CC=C1	R2597917	3.16	Log unit	3.38	-3.74
CCOC(=O)C1=CC=C(C)C=C1	R2597918	2.59	Log unit	2.82	-2.77
CCCCC(CC)COC(=O)CCCCC(=O)OCC(CC)CCCC	R2597919	4.19	Log unit	7.18	-6.34
CC(=O)OCCC1=CC=CC=C1	R2597920	1.89	Log unit	2.38	-2.97
CCCCCCC(=O)OCC	R2597921	2.61	Log unit	3.39	-2.71
CCCCCCCC(=O)OCC	R2597922	3.02	Log unit	3.94	-3.33
CCCCC(CC)COC(=O)C1=C(C=CC=C1)C(=O)OCC(CC)CCCC	R2597923	4.94	Log unit	7.07	-6.56
CCCCCCCCOC(=O)C1=C(C=CC=C1)C(=O)OCCCCCCCC	R2597924	4.38	Log unit	7.77	-6.86
CCCCCC(=O)OCC	R2597925	2.06	Log unit	2.92	-2.09
COC(=O)C1=C(C=CC=C1)C(=O)OC	R2597926	1.6	Log unit	1.96	-2.25
CCCCC(=O)OCC	R2597927	1.97	Log unit	2.36	-1.54
CCOC(=O)CC1=CC=CC2=C1C=CC=C2	R2597928	2.48	Log unit	3.38	-4.58
COP(=O)(OC)OC(C)=CC(=O)OC(C)C1=CC=CC=C1	R2597929	2	Log unit	2.1	-2.76
ClC1=C2COC(=O)C2=C(Cl)C(Cl)=C1Cl	R2597930	3.3	Log unit	4.15	-4.73
CCOC(=O)C1=CC=C(O)C=C1	R2597931	2.21	Log unit	2.76	-1.82
ClC(Cl)(Cl)N(=O)=O	R2597932	1.79	Log unit	2.1	-3.1
O=N(=O)C1=CC=CC=C1	R2597933	1.94	Log unit	1.89	-2.03
ClC1=CC=C(C=C1Cl)N(=O)=O	R2597934	2.53	Log unit	3.11	-3.62
BrC1=CC=C(C=C1)N(=O)=O	R2597935	2.42	Log unit	2.66	-3.05
ClC1=CC(=CC=C1Br)N(=O)=O	R2597936	2.6	Log unit	3.27	-4.03
OC(=O)C1=CC=C(C(=C1)N(=O)=O)N(=O)=O	R2597937	1.53	Log unit	1.63	-3.26
CCOP(=S)(OCC)OC1=CC=C(C=C1)N(=O)=O	R2597938	3.2	Log unit	3.76	-4.37
COP(=S)(OC)OC1=CC=C(C(C)=C1)N(=O)=O	R2597939	2.63	Log unit	3.31	-4.07
COP(=S)(OC)OC1=CC=C(C=C1)N(=O)=O	R2597940	3	Log unit	2.97	-3.74
CCOC(=O)C1=CC=C(C=C1)N(=O)=O	R2597941	2.48	Log unit	2.25	-2.87
CCOC(=O)C1=CC(=CC(=C1)N(=O)=O)N(=O)=O	R2597942	2.74	Log unit	2.07	-3.54
NC(=O)C1=CC(=CC(=C1)[N+]([O-])=O)[N+]([O-])=O	R2597943	2.31	Log unit	0.52	-3.14
NC(=O)C1=CC=CC=C1N(=O)=O	R2597944	1.45	Log unit	0.25	-2.5
NC(=O)C1=CC=C(C=C1)N(=O)=O	R2597945	1.93	Log unit	0.31	-2.31
NC(=O)C1=CC(=CC=C1)N(=O)=O	R2597946	1.95	Log unit	0.21	-2.36
ClC1=C(Cl)C(Cl)=C(C(Cl)=C1Cl)N(=O)=O	R2597947	3.98	Log unit	4.74	-5.81
ClC1=CC(Cl)=C(Cl)C(=C1Cl)N(=O)=O	R2597948	4.05	Log unit	4.09	-5.18
ClC1=C(Cl)C(Cl)=C(Cl)C(=C1)N(=O)=O	R2597949	4.23	Log unit	4.25	-5.16
CCC(C)C1=CC(=CC(=C1O)N(=O)=O)N(=O)=O	R2597950	3.1	Log unit	3.38	-3.1
OC1=CC=C(C=C1)N(=O)=O	R2597951	2.37	Log unit	1.93	-1.59
CC1=C(C)S(=O)(=O)CCS1(=O)=O	R2597952	0.48	Log unit	-0.94	-1.37
C1=CC=C(C=C1)N=NC1=CC=CC=C1	R2597953	3.3	Log unit	4.28	-4.36
O=N(=NC1=CC=CC=C1)C1=CC=CC=C1	R2597954	3.5	Log unit	3.56	-3.71
C1=CC2=NC3=C(C=CC=C3)N=C2C=C1	R2597955	3.37	Log unit	2.82	-2.94
N1C2=CC=CC=C2N=C1C1=CSC=N1	R2597956	3.24	Log unit	2.47	-3.16
CCOP(=O)(OCC)OC(=CCl)C1=CC=C(Cl)C=C1Cl	R2597957	2.47	Log unit	4.05	-4.33
CCOP(=O)(OCC)SCC1=CC=CC=C1	R2597958	2.4	Log unit	2.33	-2.18
CC(C)OP(=O)(OC(C)C)SCC1=CC=CC=C1	R2597959	2.26	Log unit	2.76	-2.97
CCCSP(=O)(OCC)OC1=C(Cl)C=C(Br)C=C1	R2597960	3.03	Log unit	4.3	-4.32
NC(=O)C1=C(Cl)C=CC=C1	R2597961	1.51	Log unit	1.12	-1.92
CC1=CC=C(C=C1)C(N)=O	R2597962	1.78	Log unit	0.86	-1.69
C1=CC=NC=C1	R2597963	1.6	Log unit	0.7	0.48
ClC1=CC=CC(=N1)C(Cl)(Cl)Cl	R2597964	2.62	Log unit	3.87	-3.37
ClC1=C(Cl)C2(Cl)C3COS(=O)OCC3C1(Cl)C2(Cl)Cl	R2597965	4.13	Log unit	4.33	-3.16
O=C1NNC(=O)C=C1	R2597966	0.45	Log unit	-1.44	-0.81
ClC(Cl)(Cl)SN1C(=O)C2CC=CCC2C1=O	R2597967	2.3	Log unit	3	-3.87
NC(=O)C(Cl)(Cl)Cl	R2597968	0.99	Log unit	0.98	-1.93
ClC(Cl)C(Cl)(Cl)SN1C(=O)C2CC=CCC2C1=O	R2597969	3.32	Log unit	3.57	-4.31
COP(=O)(NC(C)=O)SC	R2597970	0.3	Log unit	-0.66	-0.99
CCN(CC)C(C)=O	R2597971	1.84	Log unit	0.5	0.5
CSC1=NN=C(C(=O)N1N)C(C)(C)C	R2597972	1.71	Log unit	1.54	-2.2
CC1=NN=C(C(=O)N1N)C1=CC=CC=C1	R2597973	2.17	Log unit	1.17	-2.62
CNC(=O)CSP(=S)(OC)OC	R2597974	1.2	Log unit	1.21	-2.04
CCCOP(=S)(OCCC)SCC(=O)N1CCCCC1C	R2597975	3.44	Log unit	4.25	-5.04
COP(=O)(OC)OC(C)=CC(=O)N(C)C	R2597976	1.66	Log unit	-0.06	-1.18
CNC(=O)ON=C(SC)C(=O)N(C)C	R2597977	1	Log unit	-0.16	-1.59
N1N=NC2=CC=CC=C12	R2597978	1.69	Log unit	1.19	-0.63
CC1=C2N3C=NN=C3SC2=CC=C1	R2597979	3.09	Log unit	1.34	-2.07
CCCCC1=C2NN=NC2=CC=C1	R2597980	2.16	Log unit	2.97	-2.47
FC1=C2NN=NC2=CC=C1	R2597981	1.87	Log unit	1.47	-0.82
ClC1=C2NN=NC2=CC=C1	R2597982	1.98	Log unit	1.87	-1.57
ClC1=CC=C2N=NNC2=C1Cl	R2597983	2.33	Log unit	2.67	-2.37
OC1=C(Cl)C=C(Cl)C(Cl)=C1Cl	R2597984	3.35	Log unit	4.37	-3.38
OC1=C(Cl)C=C(Cl)C=C1Cl	R2597985	3.03	Log unit	3.77	-2.56
OC1=C(Cl)C=C(Cl)C(Cl)=C1	R2597986	3.36	Log unit	3.78	-2.62
OC1=CC(Cl)=C(Cl)C(Cl)=C1	R2597987	3.56	Log unit	3.77	-2.56
OC1=C(Cl)C(Cl)=CC(Cl)=C1	R2597988	3.61	Log unit	3.77	-2.54
OC1=C2C=CC=CC2=CC=C1	R2597989	3.1	Log unit	2.79	-2.18
OC1=C(Cl)C=CC=C1	R2597990	2.6	Log unit	2.38	-0.94
OC1=CC(Cl)=C(Cl)C=C1	R2597991	3.09	Log unit	3.11	-1.8
OC1=CC=C(Br)C=C1	R2597992	2.41	Log unit	2.5	-1.58
CC1=CC=C(O)C=C1	R2597993	2.7	Log unit	1.95	-0.67
OC1=CC(Cl)=CC=C1	R2597994	2.54	Log unit	2.34	-0.94
CC1=CC(O)=CC(C)=C1	R2597995	2.83	Log unit	2.38	-1.33
OC1=CC=CC=C1	R2597996	1.9	Log unit	1.4	-0.31
OC1=CC=C(Cl)C=C1Cl	R2597997	2.81	Log unit	3.12	-1.82
OC1=C(Cl)C(Cl)=CC=C1	R2597998	2.66	Log unit	3.13	-1.78
OC1=CC(Cl)=CC(Cl)=C1	R2597999	2.83	Log unit	3.08	-1.79
CC1=CC(C)=C(C)C(O)=C1	R2598000	3.61	Log unit	2.73	-1.86
OC1=CC=C2CCCC2=C1	R2598001	3.4	Log unit	2.37	-1.67
NC(N)=O	R2598002	0.5	Log unit	-1.78	0.84
CNC(=O)N(C)C1=NC2=C(S1)C=CC=C2	R2598003	2.8	Log unit	1.79	-2.84
CC1C(SC(=O)N1C(=O)NC1CCCCC1)C1=CC=C(Cl)C=C1	R2598004	3.79	Log unit	3.99	-4.82
CN(C)C1=NC(=O)N(C2CCCCC2)C(=O)N1C	R2598005	1.73	Log unit	1.34	-1.53
CN(C)C(=S)SSC(=S)N(C)C	R2598006	2.83	Log unit	2.18	-3.74
CCOP(=S)(NC(C)C)OC1=C(C=CC=C1)C(=O)OC(C)C	R2598007	2.78	Log unit	4.49	-4.88
COP(=S)(OC)SCN1N=NC2=CC=CC=C2C1=O	R2598008	2.28	Log unit	2.75	-3.96
CC(C)OP(=S)(OC(C)C)SCCNS(=O)(=O)C1=CC=CC=C1	R2598009	3	Log unit	3.59	-5.3
CNC(=O)OC1=C2C=CC=CC2=CC=C1	R2598010	2.4	Log unit	2.45	-3.34
CNC(=O)OC1=CC(C)=C(SC)C(C)=C1	R2598011	2.32	Log unit	2.54	-2.88
CNC(=O)OC1=CC(C)=CC(C)=C1	R2598012	1.71	Log unit	2.07	-2.39
CNC(=O)OC1=CC(C)=C(C)C(C)=C1	R2598013	2.6	Log unit	2.47	-2.36
CCC(C)C1=C(OC(=O)NC)C=CC=C1	R2598014	1.71	Log unit	3.06	-3.15
CNC(=O)OC1=CC(Cl)=CC=C1	R2598015	2.15	Log unit	1.92	-2.25
CNC(=O)OC1=CC(Cl)=C(Cl)C=C1	R2598016	2.74	Log unit	2.64	-3.16
CC1CCCCN1CCCOC(=O)C1=CC(Cl)=C(Cl)C=C1	R2598017	3.7	Log unit	4.39	-4.56
CNC(=O)ON=CC(C)(C)S(C)(=O)=O	R2598018	0.42	Log unit	0.01	-2.32
CCOP(=O)(NC(C)C)OC1=CC=C(C(C)=C1)S(C)(=O)=O	R2598019	1.64	Log unit	1.58	-2.12
CNC(=O)ON=CC(C)(C)SC	R2598020	1.5	Log unit	1.06	-2.22
CNC(=O)ON=CC1=CC=CC=C1	R2598021	1.8	Log unit	1.31	-2.54
CNC(=O)ON=C(C)SC	R2598022	1.3	Log unit	0.42	-1.18
CSC(C)=NOC(=O)N(C)SN(C)C(=O)ON=C(C)SC	R2598023	2.54	Log unit	2.14	-3.23
CNC(=O)ON=CC1=CC=C(Cl)C=C1	R2598024	1.8	Log unit	2.14	-3.13
CNC(=O)ON=CC(C)(C)S(C)=O	R2598025	0.56	Log unit	-0.54	-1.43
CNP(=O)(NC)OC1=CC=CC=C1	R2598026	1.51	Log unit	0.51	-1.43
CCOP(=O)(NC(C)C)OC1=CC(C)=C(SC)C=C1	R2598027	2.51	Log unit	3.05	-2.98
CCOP(=O)(NC(C)C)OC1=CC=C(C(C)=C1)S(C)=O	R2598028	1.57	Log unit	1.53	-1.9
CNC(=O)C1=CC=CC=C1	R2598029	1.68	Log unit	0.81	-1.46
CC(C)(NC(=O)C1=CC(Cl)=CC(Cl)=C1)C#C	R2598030	2.31	Log unit	3.24	-4.45
CC(C)(NC(=O)C1=CC=C(Cl)C=C1)C#C	R2598031	1.9	Log unit	2.76	-4.21
CC(C)(NC(=O)C1=CC=CC=C1)C#C	R2598032	1.54	Log unit	2.02	-3.9
CC1=CC=C(C=C1)C(=O)NC(C)(C)C#C	R2598033	1.76	Log unit	2.34	-4.14
CC(C)(NC(=O)C1=CC=C(Br)C=C1)C#C	R2598034	2.01	Log unit	2.75	-4.26
CC(C)(NC(=O)C1=CC=C(F)C=C1)C#C	R2598035	1.68	Log unit	2.16	-4.13
CC(C)C1=CC=C(C=C1)C(=O)NC(C)(C)C#C	R2598036	2.17	Log unit	3.24	-4.48
CCCN(CCC)C(=O)SCC	R2598037	2.38	Log unit	3.32	-2.29
CCCCN(CC)C(=O)SCCC	R2598038	2.8	Log unit	3.8	-2.94
CCCSC(=O)N(CCC)CCC	R2598039	2.33	Log unit	3.73	-2.96
CCSC(=O)N(CC(C)C)CC(C)C	R2598040	2.42	Log unit	3.34	-3.18
CCSC(=O)N1CCCCCC1	R2598041	1.92	Log unit	2.55	-2.1
CC(C)N(C(C)C)C(=O)SCC(Cl)=CCl	R2598042	3.28	Log unit	3.69	-4.03
CC(C)N(C(C)C)C(=O)SCC(Cl)=C(Cl)Cl	R2598043	3.35	Log unit	4.42	-4.58
CCN(CC)C(=O)SCC1=CC=C(Cl)C=C1	R2598044	3.27	Log unit	3.51	-4.16
COC1=NN(CSP(=S)(OC)OC)C(=O)S1	R2598045	1.53	Log unit	1.18	-2.17
CCCCNC(=O)N1C(NC(=O)OC)=NC2=CC=CC=C12	R2598046	2.71	Log unit	1.75	-2.91
CCSC(=O)N(CC)C1CCCCC1	R2598047	2.54	Log unit	3.97	-3.14
ClCCN(CCCl)C1=CNC(=O)NC1=O	R2598048	1.46	Log unit	0.79	-2.28
CCC(C)N1C(=O)NC(C)=C(Br)C1=O	R2598049	1.6	Log unit	1.2	-1.91
CC(C)N1C(=O)NC(C)=C(Br)C1=O	R2598050	2.11	Log unit	1.13	-1.7
CC1=C(Cl)C(=O)N(C(=O)N1)C(C)(C)C	R2598051	1.66	Log unit	1.79	-2.05
COC(=O)NC1=NC2=C(N1)C=CC=C2	R2598052	2.35	Log unit	1.46	-2.36
ClC1=CC=CC(Cl)=C1Cl	R2598053	3.33	Log unit	4.07	-3.77
ClC1=CC(Cl)=CC(Cl)=C1	R2598054	2.85	Log unit	4.08	-3.77
ClC1=C(Cl)C(Cl)=C(Cl)C(Cl)=C1Cl	R2598055	3.74	Log unit	5.7	-6.16
ClC1=CC=C(Cl)C(Cl)=C1	R2598056	3.1	Log unit	4.08	-3.83
ClC1=CC(Cl)=C(Cl)C(Cl)=C1Cl	R2598057	3.5	Log unit	5.22	-5.43
ClC1=CC=C(C=C1)C1=C(Cl)C=C(Cl)C=C1	R2598058	4.63	Log unit	5.7	-6.32
ClC1=CC=CC(Cl)=C1C1=C(Cl)C=CC=C1Cl	R2598059	4.9	Log unit	6.22	-6.9
ClC1=CC=C(Cl)C(=C1)C1=CC(Cl)=C(Cl)C=C1	R2598060	4.86	Log unit	6.23	-6.94
ClC1=CC(Cl)=C(C=C1Cl)C1=CC(Cl)=C(Cl)C=C1Cl	R2598061	5.58	Log unit	7.25	-8.21
ClC1=CC(=C(Cl)C=C1)C1=CC(Cl)=CC=C1Cl	R2598062	5.12	Log unit	6.24	-6.95
ClC1=CC=C(Cl)C(=C1)C1=C(Cl)C=CC=C1	R2598063	4.4	Log unit	5.71	-6.31
ClC1=CC=C(C(Cl)=C1)C1=CC=CC=C1Cl	R2598064	4.84	Log unit	5.7	-6.29
ClC1=CC=C(Cl)C(=C1)C1=C(Cl)C=C(Cl)C(Cl)=C1	R2598065	5.22	Log unit	6.77	-7.59
ClC1=CC(=C(Cl)C=C1)C1=C(Cl)C(Cl)=C(Cl)C=C1	R2598066	4.62	Log unit	6.76	-7.59
ClC1=C(Cl)C(Cl)=C(C=C1)C1=C(Cl)C(Cl)=C(Cl)C=C1	R2598067	5.66	Log unit	7.27	-8.33
ClC1=CC(=C(Cl)C=C1)C1=C(Cl)C(Cl)=C(Cl)C(Cl)=C1Cl	R2598068	5.95	Log unit	7.68	-8.75
O=C1C2=CC=CC=C2C(=O)C2=C1C=CC=C2	R2598069	3.7	Log unit	2.82	-3.65
NC1=C(Cl)C=CC=C1Cl	R2598070	3.25	Log unit	2.74	-2.42
NC1=C(Cl)C(Cl)=CC(Cl)=C1Cl	R2598071	3.94	Log unit	4.18	-3.96
NC1=CC=C(C=C1)C(O)=O	R2598072	1.7	Log unit	0.83	-1.49
CN(C)C(=O)C1=CC=CC=C1	R2598073	1.6	Log unit	1.01	-1.38
OC1=C(Cl)C(Cl)=C(Cl)C(Cl)=C1	R2598074	4.12	Log unit	4.41	-3.4
ClC1=CC(Cl)=C(C=C1Cl)C1=C(Cl)C(Cl)=C(Cl)C=C1	R2598075	5.93	Log unit	7.27	-8.21
ClC1=CC=C(Cl)C(=C1)C1=C(Cl)C=CC(Cl)=C1Cl	R2598076	5.55	Log unit	6.78	-7.62
ClC1=CC(Cl)=C(C=C1Cl)C1=C(Cl)C=CC(Cl)=C1Cl	R2598077	5.79	Log unit	7.28	-8.21
ClC1=CC=CC(=C1Cl)C1=CC(Cl)=C(Cl)C=C1Cl	R2598078	5.69	Log unit	6.77	-7.62
COC1=CC=C(N)C=C1	R2598079	1.93	Log unit	1.02	-0.73
ClC1=C(Cl)C(Cl)=C(Cl)C=C1	R2598080	3.84	Log unit	4.62	-4.69
ClC1=CC(Cl)=C(Cl)C(=C1Cl)C1=C(Cl)C(Cl)=CC(Cl)=C1Cl	R2598081	6.36	Log unit	8.07	-9.01
ClC1=CC(Cl)=C(C(Cl)=C1)C1=C(Cl)C=C(Cl)C=C1Cl	R2598082	6.08	Log unit	7.27	-8.18
ClC1=CC(=C(Cl)C(Cl)=C1Cl)C1=C(Cl)C(Cl)=C(Cl)C(Cl)=C1	R2598083	6.41	Log unit	8.01	-9
ClC1=CC=C(Cl)C(=C1Cl)C1=C(Cl)C=CC(Cl)=C1Cl	R2598084	6.01	Log unit	7.28	-8.29
ClC1=CC(Cl)=C(Cl)C=C1Cl	R2598085	3.93	Log unit	4.61	-4.66
BrC(Br)Br	R2598086	2.06	Log unit	2.5	-2.13
ClC(Cl)Br	R2598087	1.78	Log unit	1.85	-1.39
CC(Cl)Cl	R2598088	1.48	Log unit	1.72	-1.15
ClC(Cl)=C	R2598089	1.81	Log unit	1.97	-1.54
ClC(Br)Br	R2598090	1.92	Log unit	2.17	-1.64
BrC=CBr	R2598091	1.65	Log unit	2.15	-1.73
IC1=CC=CC=C1	R2598092	3.1	Log unit	3	-3.15
ClC1=CC(Cl)=C(Cl)C(Cl)=C1	R2598093	3.2	Log unit	4.63	-4.68
NC1=CC2=C(C=CC3=CC=CC=C23)C2=C1C=CC=C2	R2598094	5.21	Log unit	4.81	-6.87
ClC1CC2C(C1Cl)C1(Cl)C(Cl)=C(Cl)C2(Cl)C1(Cl)Cl	R2598095	4.78	Log unit	6.02	-6.78
OC(=O)C(Cl)(Cl)Cl	R2598096	0.3	Log unit	1.17	-1.89
ClC1C=CC2C1C1(Cl)C(Cl)=C(Cl)C2(Cl)C1(Cl)Cl	R2598097	4.38	Log unit	5.82	-6.45
OC1=C(Cl)C(Cl)=C(Cl)C(Cl)=C1Cl	R2598098	3.7	Log unit	4.99	-4.32
ClCC#CCOC(=O)NC1=CC(Cl)=CC=C1	R2598099	3.06	Log unit	3.66	-4.12
OC(=O)C1=CC=CC=C1C(=O)NC1=CC=CC2=C1C=CC=C2	R2598100	3.34	Log unit	3.35	-4.89
CN1CSC(=S)N(C)C1	R2598101	1	Log unit	0.49	-1.36
ClCC=CCl	R2598102	1.82	Log unit	2.07	-1.68
CCNC1=NC(SC)=NC(NCC)=N1	R2598103	2.54	Log unit	2.61	-3.11
CN(C)NC(=O)CCC(O)=O	R2598104	0.95	Log unit	-2.36	-0.67
OC(=O)C1=C(Cl)C=CC(Cl)=N1	R2598105	1.56	Log unit	1.7	-1.64
ClC1=CC=C(OC2=CC=C(C=C2)N(=O)=O)C(Cl)=C1	R2598106	4	Log unit	4.88	-5.46
CNC(=O)OC1=CC(C)=C(C=C1)N(C)C	R2598107	2	Log unit	1.72	-1.84
O=C1NC2=C(CCC2)C(=O)N1C1CCCCC1	R2598108	2.14	Log unit	1.83	-1.72
CCOC(=O)C(SP(=S)(OC)OC)C1=CC=CC=C1	R2598109	3	Log unit	3.64	-4.93
CNC(=O)OC1=CC(=CC(C)=C1)C(C)C	R2598110	2.48	Log unit	2.82	-3.16
CN(C)OC(=O)CCCOC1=CC=C(Cl)C=C1Cl	R2598111	2.72	Log unit	3.24	-3.47
ClC(Cl)=C(C1=CC=C(Cl)C=C1)C1=CC=CC=C1Cl	R2598112	5.49	Log unit	6.46	-6.85
CCCC(=O)OC1=C(Br)C=C(C=C1Br)C#N	R2598113	3.03	Log unit	4.34	-4.57
CCCCC1=C(C)NC(=NC1=O)N(C)C	R2598114	2.3	Log unit	1.95	-2.22
CN(C)C=NC1=C(C)C=C(Cl)C=C1	R2598115	2.91	Log unit	3.44	-3.19
CNC(=O)OC1=CC=CC=C1C1OCCO1	R2598116	1.6	Log unit	0.97	-1.64
ClCC1(C(Cl)Cl)C2CC(Cl)(Cl)C1(CCl)C(Cl)C2Cl	R2598117	5	Log unit	5.68	-6.72
CC(C)=CC1C(C(=O)OCC2=COC(CC3=CC=CC=C3)=C2)C1(C)C	R2598118	5	Log unit	5.38	-4.71
[Zn++].[S-]C(=S)NCCNC([S-])=S	R2598119	3	Log unit	0.33	-3.29
SC(=S)NCCNC(S)=S	R2598120	2.38	Log unit	1.37	-4.07
IC1=CC=CC=C1C(=O)NC1=CC=CC=C1	R2598121	2.82	Log unit	3.72	-4.54
OP(O)(=O)CCCl	R2598122	0	Log unit	-0.37	-0.73
COP(=O)(OC)OC(=CCl)C1=CC(Cl)=C(Cl)C=C1Cl	R2598123	2.95	Log unit	3.93	-4.74
CNC(=O)OC1=CC(=CC=C1)N=CN(C)C	R2598124	2.44	Log unit	0.91	-2.18
CCOP(=S)(OCC)OC1=CC(C)=NC(=N1)N(CC)CC	R2598125	3.18	Log unit	4.87	-3.53
CC1=C(C=CO1)C(=O)NC1=CC=CC=C1	R2598126	2.48	Log unit	2.58	-3.18
CCCOC(=O)NCCC[N](C)(C)Cl	R2598127	2.49	Log unit	-2.92	-2.65
CCOP(=O)(ON)C(N)=O	R2598128	1.8	Log unit	-0.99	-0.77
CCCN(CCC)C1=C(C=C(C(N)=C1[N+]([O-])=O)C(F)(F)F)[N+]([O-])=O	R2598129	4.11	Log unit	4.69	-5.49
CC12CC1(C)C(=O)N(C2=O)C1=CC(Cl)=CC(Cl)=C1	R2598130	3.18	Log unit	2.83	-3.5
ClC(Cl)C(=O)N(CC=C)CC=C	R2598131	1.6	Log unit	2.05	-2.56
CC1=C(NS(=O)(=O)C(F)(F)F)C=CC(=C1)S(=O)(=O)C1=CC=CC=C1	R2598132	3.08	Log unit	3.11	-4.1
CC1(OC(=O)N(C1=O)C1=CC(Cl)=CC(Cl)=C1)C=C	R2598133	2.7	Log unit	3.14	-3.91
CC(=O)NC1=CC(NS(=O)(=O)C(F)(F)F)=C(C)C=C1C	R2598134	2.3	Log unit	3.07	-3.67
CCOP(=S)(OCC)OC(Cl)C(Cl)(Cl)Cl	R2598135	3.5	Log unit	4.55	-5.17
CC(C)(C)C(O)C(OC1=CC=C(Cl)C=C1)N1C=NC=N1	R2598136	2.7	Log unit	2.88	-2.96
COP(=S)(OC)OC1=C(Cl)C=C(C)C=C1Cl	R2598137	3.7	Log unit	4.62	-5.32
CCNC(=O)NC(=O)C(=NOC)C#N	R2598138	2.09	Log unit	-0.18	-1.87
COC(=O)C(C)N(C(=O)CC1=CC=CC=C1)C1=C(C)C=CC=C1C	R2598139	3.54	Log unit	3.12	-4.5
ClC1=CC=CC=C1C1=NN=C(N=N1)C1=CC=CC=C1Cl	R2598140	4.66	Log unit	3.4	-4.07
CC(C)(C)C(O)C(CC1=CC=C(Cl)C=C1)N1C=NC=N1	R2598141	2.7	Log unit	3.2	-3.45
CP(O)(=O)CCC(N)C(=O)ON	R2598142	2.4	Log unit	-1.55	-0.78
CCOC(=O)C(C)OC(=O)C1=C(C=CC(OC2=C(Cl)C=C(C=C2)C(F)(F)F)=C1)[N+]([O-])=O	R2598143	4	Log unit	4.37	-6.18
COC(=O)C1=C(C=CS1)S(=O)(=O)NC(=O)NC1=NC(OC)=NC(C)=N1	R2598144	1.45	Log unit	1.33	-3.33
CC1(C)CON(CC2=C(Cl)C=CC=C2)C1=O	R2598145	2.44	Log unit	2.37	-2.33
COC1=NC(C)=NC(NC(=O)NS(=O)(=O)C2=CC=CC=C2OCCCl)=N1	R2598146	2.02	Log unit	1.81	-4.02
COC(=O)C1=CC=CC=C1CS(=O)(=O)NC(=O)NC1=NC(OC)=CC(OC)=N1	R2598147	2.39	Log unit	1.51	-4.15
COC(=O)C1=CC=CC=C1S(=O)(=O)NC(=O)NC1=NC(OC(F)F)=CC(OC(F)F)=N1	R2598148	1.08	Log unit	2.51	-3.97
CCOC1=NC(NC)=NC(NC(=O)NS(=O)(=O)C2=CC=CC=C2C(=O)OC)=N1	R2598149	1.93	Log unit	1.6	-4.21
CC1=NC2=NC(=NN2C=C1)S(=O)(=O)NC1=C(F)C=CC=C1F	R2598150	1.97	Log unit	2.39	-3.65
COC(=O)C1=CC=CC=C1S(=O)(=O)NC(=O)N(C)C1=NC(OC)=NC(C)=N1	R2598151	1.72	Log unit	1.25	-4.22
COC1=CC(OC)=NC(NC(=O)NS(=O)(=O)C2=NC=CC=C2C(=O)N(C)C)=N1	R2598152	1.4	Log unit	0.73	-4.11
COC1=CC(OC)=NC(NC(=O)NS(=O)(=O)C2=C(C=NN2C)C2=NN(C)N=N2)=N1	R2598153	1.89	Log unit	-0.26	-2.61
CCS(=O)(=O)C1=C(N=CC=C1)S(=O)(=O)NC(=O)NC1=NC(OC)=CC(OC)=N1	R2598154	1.71	Log unit	0.87	-3.91
COC(=O)C1=CC=CC(C)=C1S(=O)(=O)NC(=O)NC1=NC(=NC(OCC(F)(F)F)=N1)N(C)C	R2598155	1.84	Log unit	2.58	-4.11
NC(=O)C1=CC=CC=C1	R2598156	1.46	Log unit	0.51	-1.14
OC(=O)C1=C(C=CC=C1)C(O)=O	R2598157	1.07	Log unit	1.22	-1.73
NC1=CC=C(C=C1Cl)C1=CC(Cl)=C(N)C=C1	R2598158	4.35	Log unit	3.6	-4.26
NC1=CC=C(C=C1)C1=CC=C(N)C=C1	R2598159	3.46	Log unit	1.59	-2.68
CC(O)C1=CC=CC=C1	R2598160	1.5	Log unit	1.58	-0.9
OC(=O)C1=CC(=CC(=C1)N(=O)=O)N(=O)=O	R2598161	1.53	Log unit	1.64	-3.34
CCOC(=O)CC1=CC=CC=C1	R2598162	1.89	Log unit	2.48	-2.65
COCC(C)OC(C)=O	R2598163	0.36	Log unit	0.77	-0.57
CCCCN	R2598164	1.88	Log unit	0.86	0.04
CN(C)C1=CC=CC=C1	R2598165	2.26	Log unit	2.05	-0.92
CCCCOC(=O)C1=CC=CC=C1	R2598166	2.1	Log unit	3.4	-3.28
CC1=C(O)C(=CC(=C1)N(=O)=O)N(=O)=O	R2598167	2.41	Log unit	2.09	-2.84
ClC1=CC(Cl)=C(OC2=CC=C(C=C2)N(=O)=O)C(Cl)=C1	R2598168	3.9	Log unit	5.27	-6.02
COC(=O)NC1=CC=C(Cl)C(Cl)=C1	R2598169	2.74	Log unit	3.07	-3.22
CCCNC1=C(C=C(C=C1N(=O)=O)C(F)(F)F)N(=O)=O	R2598170	3.61	Log unit	3.32	-5.13
COC(=O)NC1=CC=CC(Cl)=C1	R2598171	2.15	Log unit	2.37	-2.21
CCOP(=S)(OCC)SCCS(=O)(=O)CC	R2598172	2.74	Log unit	2.3	-3.22
COC1=CC(Cl)=C(Cl)C(Cl)=C1O	R2598173	2.8	Log unit	3.81	-2.85
OC(=O)C1=C(Cl)C=CC(Cl)=C1O	R2598174	2.3	Log unit	3.44	-2.19
CCN(CC)C1=C(C=C(C=C1N(=O)=O)S(=O)(=O)CC)N(=O)=O	R2598175	2.47	Log unit	2.19	-4.25
CCCN(CCC)C1=C(C=C(C=C1N(=O)=O)S(=O)(=O)CC)N(=O)=O	R2598176	2.86	Log unit	2.87	-4.74
CCCN(CCC)C1=C(C=C(C=C1N(=O)=O)S(=O)(=O)CCC)N(=O)=O	R2598177	3.07	Log unit	3	-4.9
C1=CC2=CC3=C(C=C2C=C1)C1=CC=CC2=C1C3=CC=C2	R2598178	5.6	Log unit	6.13	-7.71
ClC1=CC(Cl)=C(Cl)C(=C1)C1=C(Cl)C(Cl)=CC(Cl)=C1	R2598179	6.48	Log unit	7.28	-8.21
NC1=C(Cl)C(Cl)=C(Cl)C(Cl)=C1Cl	R2598180	4.62	Log unit	4.82	-4.57
COP(=S)(OC)SCN1C(=O)C2=CC=CC=C2C1=O	R2598181	2.91	Log unit	2.71	-3.85
CNC(=O)OC1=CC=CC2=C1OC(C)(C)O2	R2598182	2.3	Log unit	1.53	-1.97
OC(=O)C1=C(C(O)=O)C(Cl)=C(Cl)C(Cl)=C1Cl	R2598183	3.3	Log unit	3.14	-3.75
COC(=O)C(C)=COP(=O)(OC)OC	R2598184	2.3	Log unit	0.38	-1.3
OC(=O)C1C2CCC(O2)C1C(O)=O	R2598185	1.93	Log unit	0.55	0.22
CC(O)CO	R2598186	0.36	Log unit	-1.11	1.1
COP(=O)(OC)C(O)C(Cl)(Cl)Cl	R2598187	1.9	Log unit	0.82	-1.56
OC(CN1C=NC=N1)(C1=CC=C(F)C=C1)C1=CC=CC=C1F	R2598188	1.88	Log unit	2.17	-3.83
CC1=C(C=CC=C1COC(=O)C1C(C=C(Cl)C(F)(F)F)C1(C)C)C1=CC=CC=C1	R2598189	5.35	Log unit	5.71	-6.98
COC(=O)C1=C(Cl)C(Cl)=C(C(=O)OC)C(Cl)=C1Cl	R2598190	3.7	Log unit	3.95	-5.6
CS(=O)(=O)C1=C(F)C(F)=C(F)C(F)=C1F	R2598191	1.46	Log unit	2.05	-2.91
OC1CC2=C(O)C=C(O)C=C2OC1C1=CC(O)=C(O)C=C1	R2598192	2.03	Log unit	1.02	-2.65
CCC(C)(CC)C1=NOC(NC(=O)C2=C(OC)C=CC=C2OC)=C1	R2598193	3.15	Log unit	3.92	-3.94
CCN(CC1=C(Cl)C=CC=C1F)C1=C(C=C(C=C1N(=O)=O)C(F)(F)F)N(=O)=O	R2598194	4.78	Log unit	5.11	-6.58
CCCN(CCC)C1=C(C=C(C=C1N(=O)=O)S(N)(=O)=O)N(=O)=O	R2598195	2.78	Log unit	2.43	-4.35
OC(=O)CN1C(=O)SC2=CC=CC(Cl)=C12	R2598196	1.52	Log unit	1.46	-2.4
NC1=NC(NC2CC2)=NC(N)=N1	R2598197	2.3	Log unit	0.04	-1.79
CN(C)C(=O)C(C1=CC=CC=C1)C1=CC=CC=C1	R2598198	2.32	Log unit	2.91	-3.63
CCOP(=S)(OC1=CC=C(C=C1)N(=O)=O)C1=CC=CC=C1	R2598199	3.79	Log unit	4.88	-5.52
CCOP(=S)(OCC)SCSP(=S)(OCC)OCC	R2598200	4.06	Log unit	4.75	-5.25
ClC1=C(Cl)C(Cl)(C(Cl)=C1Cl)C1(Cl)C(Cl)=C(Cl)C(Cl)=C1Cl	R2598201	4.52	Log unit	7.08	-8.94
ClC1=C(Cl)C=C2OC3=CC(Cl)=C(Cl)C=C3OC2=C1	R2598202	6.5	Log unit	6.59	-5.94
C1=CC=C2C(C=CC3=C2C=CC=N3)=C1	R2598203	4.64	Log unit	3.43	-3.78
N1C2=CC=CC=C2C2=C1C=CC=C2	R2598204	3.4	Log unit	3.69	-3.4
C1=CC2=CC=CN=C2C=C1	R2598205	3.1	Log unit	2.19	-1.58
C1=CC2=CC=C(N=C2C=C1)C1=CC=C2C=CC=CC2=N1	R2598206	4.02	Log unit	4.31	-5.04
C1CCC2=C(C1)C=CC1=C2C2=C(N1)C=CC1=CC=CC=C21	R2598207	6.03	Log unit	6.21	-7.4
C1CCC2=C(C1)C=CC1=C2NC2=C1C=CC1=CC=CC=C21	R2598208	6.02	Log unit	6.16	-7.31
C1=CC2=CC3=CC=CC=C3N=C2C=C1	R2598209	4.18	Log unit	3.51	-3.66
CC(OC1=CC=C(OC2=NC3=C(C=C(Cl)C=C3)N=C2)C=C1)C(O)=O	R2598210	2.71	Log unit	3.46	-4.25
CCCCC(CN1C=NC=N1)(C#N)C1=CC=C(Cl)C=C1	R2598211	2.7	Log unit	2.8	-3.53
CCN(CC)C(=O)C(Cl)=C(C)OP(=O)(OC)OC	R2598212	1.52	Log unit	1.38	-1.78
NC1=NC=NN1	R2598213	1.25	Log unit	-0.98	0.32
FC1=CC=CC(F)=C1C(=O)NC(=O)NC1=CC=C(Cl)C=C1	R2598214	3.83	Log unit	3.93	-4.72

## Sheet: logLC50
SMILES	RECORDID	Lethal Concentrations (measured)	UNIT (Lethal Concentrations)	ALogPS_logP	ALogPS_logS
C[C@@]1(CC[C@H]2C(C1)=CC[C@@H]1[C@]2(C)CCC[C@@]1(C)C(O)=O)C=C	R610886	-5.54114	log(mol/L)	5.27	-5.67
CCCCCCOC1=C(OC)C=C(C=O)C=C1	R2172101	-4.94696	log(mol/L)	3.56	-4.01
COC1=C(C(C=O)=CC(Br)=C1O)[N+]([O-])=O	R2172102	-3.57587	log(mol/L)	2.19	-2.79
[O-][N+](=O)C1=CC=CC=C1OC1=CC=C(Cl)C=C1	R2172103	-5.11403	log(mol/L)	4.24	-4.62
CC1=C(NC=O)C=CC=C1Cl	R2172104	-3.56106	log(mol/L)	2.2	-2.7
CCCCOC(=O)C1=CC(=CC=C1)C(=O)OCCCC	R2172105	-5.49034	log(mol/L)	4.73	-4.6
OC(C#C)(C1=CC=CC=C1)C1=CC=CC=C1	R2172106	-4.27327	log(mol/L)	3.04	-4.29
CCCSCCSCCC	R2172107	-4.37508	log(mol/L)	4.17	-3.82
CCCSCCCCSCCC	R2172108	-4.83906	log(mol/L)	5.11	-4.66
ClCCOC(=O)NC1CCCCC1	R2172109	-3.76913	log(mol/L)	2.21	-2.19
CCC1(C(=O)NC(=O)NC1=O)C1=CC=CC=C1	R2172110	-2.68108	log(mol/L)	1.41	-2.92
[H]OC1=C([H])C([H])=C(C([H])=C1N(=O)=O)N(=O)=O	R2172111	-4.22764	log(mol/L)	1.89	-2.69
CCOC(N)=O	R2172112	-1.23051	log(mol/L)	-0.14	0.62
NC(=O)C1=CC=CC=C1	R2172113	-2.26307	log(mol/L)	0.51	-1.14
CN(C)N	R2172114	-3.88399	log(mol/L)	-1.05	1.21
CCC1(CCC(C)C)C(=O)NC(=O)NC1=O	R2172115	-3.42317	log(mol/L)	1.85	-2.4
CC1=CC(=O)C2=C(C=CC=C2)C1=O	R2172116	-6.19459	log(mol/L)	1.91	-2.53
OC1=C(Cl)C=C(Cl)C(Cl)=C1Cl	R2172117	-5.35245	log(mol/L)	4.37	-3.38
CC1=CC(O)=CC=C1Cl	R2172118	-4.41608	log(mol/L)	2.73	-1.56
CCOCC	R2172119	-1.4617	log(mol/L)	1.12	-0.28
NC1=CC=CC=C1	R2172120	-2.94788	log(mol/L)	0.89	-0.71
CNC(=O)OC1=C2C=CC=CC2=CC=C1	R2172121	-4.36167	log(mol/L)	2.45	-3.34
CCO	R2172122	-0.496086	log(mol/L)	-0.4	1.1
NC(=O)C1=CC=CC=C1O	R2172123	-3.13283	log(mol/L)	0.74	-1.24
CCCCCC=O	R2172124	-3.75765	log(mol/L)	2.37	-1.35
O=CC1=CC=C(OC2=CC=CC=C2)C=C1	R2172125	-4.63438	log(mol/L)	3.43	-4.1
CO	R2172126	-0.0373709	log(mol/L)	-1.38	1.21
CC(C)O	R2172127	-0.840319	log(mol/L)	0.04	0.8
CC(C)=O	R2172128	-0.909107	log(mol/L)	-0.29	0.52
ClC(Cl)Cl	R2172129	-3.2275	log(mol/L)	1.67	-1.24
CS(C)=O	R2172130	-0.361356	log(mol/L)	-1.12	-0.08
ClC(Cl)(Cl)C(Cl)(Cl)Cl	R2172131	-5.22198	log(mol/L)	3.93	-3.62
OC1=C(CC2=C(Cl)C(Cl)=CC(Cl)=C2O)C(Cl)=C(Cl)C=C1Cl	R2172132	-7.28727	log(mol/L)	6.77	-5.97
CCC(=O)C1=CC=C(N)C=C1	R2172133	-3.00939	log(mol/L)	1.7	-1.93
CCCO	R2172134	-1.12083	log(mol/L)	0.21	0.81
CCCCO	R2172135	-1.6319	log(mol/L)	0.84	0.33
CCCCCO	R2172136	-2.27127	log(mol/L)	1.47	-0.37
C1=CC=CC=C1	R2172137	-3.6472	log(mol/L)	2.03	-1.85
CC(Cl)(Cl)Cl	R2172138	-3.45031	log(mol/L)	2.45	-1.8
[H]C([H])([H])C#N	R2172139	-1.39743	log(mol/L)	-0.04	-0.2
CC=O	R2172140	-3.11505	log(mol/L)	-0.01	0.71
ClCCl	R2172141	-2.41056	log(mol/L)	1.12	-0.68
IC(I)I	R2172142	-5.12982	log(mol/L)	2.82	-3.44
CC(C)(C)O	R2172143	-1.06309	log(mol/L)	0.7	0.32
OCC(F)(F)F	R2172144	-2.92463	log(mol/L)	0.61	-0.25
CC(=O)C(C)(C)C	R2172145	-3.06117	log(mol/L)	1.59	-0.93
ClC(Cl)C(Cl)(Cl)Cl	R2172146	-4.42919	log(mol/L)	3.22	-2.98
CC1(C)NC(=O)NC1=O	R2172147	-0.891218	log(mol/L)	-0.44	-0.81
CCC(C)(O)CC	R2172148	-2.18197	log(mol/L)	1.54	-0.59
CCC(C)(O)C#C	R2172149	-1.9055	log(mol/L)	0.42	-2.19
OC1(CCCCC1)C#C	R2172150	-2.68581	log(mol/L)	1.09	-2.69
CC(C)CO	R2172151	-1.71461	log(mol/L)	0.6	0.28
CC(Cl)CCl	R2172152	-2.94922	log(mol/L)	2.13	-1.73
CC(N)CN	R2172153	-1.86564	log(mol/L)	-1.36	0.78
CCC(C)O	R2172154	-1.30528	log(mol/L)	0.66	0.42
CCC(C)=O	R2172155	-1.35011	log(mol/L)	0.41	0.11
CC(O)CN	R2172156	-1.4743	log(mol/L)	-1.03	1
ClCC(Cl)Cl	R2172157	-3.21348	log(mol/L)	2.02	-1.66
ClC=C(Cl)Cl	R2172158	-3.47412	log(mol/L)	2.45	-1.83
COC(C)=O	R2172159	-2.31702	log(mol/L)	0.18	0.54
ClC(Cl)C(Cl)Cl	R2172160	-3.91742	log(mol/L)	2.57	-2.19
[H]OC1=C(Cl)C([H])=C(C([H])=C1Cl)C(C1=C([H])C(Cl)=C(O[H])C(Cl)=C1[H])(C([H])([H])[H])C([H])([H])[H]	R2172161	-5.43971	log(mol/L)	7.22	-5.86
[H]OC1=C([H])C([H])=C(C([H])=C1[H])C(C([H])([H])[H])(C([H])([H])[H])C([H])([H])C([H])([H])[H]	R2172162	-4.80219	log(mol/L)	3.92	-3.02
CC(C)(N)C1CCC(C)(N)CC1	R2172163	-3.41629	log(mol/L)	1.49	-2.04
ClC(Cl)C1=C(Cl)C=CC=C1Cl	R2172164	-5.3748	log(mol/L)	4.45	-4.83
C1CC2=[C]3=C1C=CC=[C]3=CC=C2	R2172165	-4.95006	log(mol/L)	3.24	-2.53
CC1=CNC2=CC=CC=C12	R2172166	-4.1714	log(mol/L)	2.58	-1.63
[H]C([H])=C(C([H])([H])[H])[C@]1([H])OC2=C(C3=C(C([H])=C2[H])C(=O)[C@@]2([H])C4=C([H])C(OC([H])([H])[H])=C(OC([H])([H])[H])C([H])=C4OC([H])([H])[C@@]2([H])O3)C1([H])[H]	R2172167	-7.87995	log(mol/L)	2.3	-4.49
O=C(OC1=CC=CC=C1)C1=CC=CC=C1C(=O)OC1=CC=CC=C1	R2172168	-6.59978	log(mol/L)	4.28	-5.37
CCOC(=O)C1=C(C=CC=C1)C(=O)OCC	R2172169	-3.84439	log(mol/L)	2.6	-2.76
CCCCOC(=O)C1=C(C=CC=C1)C(=O)OCCCC	R2172170	-5.44458	log(mol/L)	4.54	-4.67
OC1=CC=CC=C1C(=O)NC1=CC=CC=C1	R2172171	-4.73226	log(mol/L)	2.65	-3.17
ClC(Cl)=C(Cl)C(Cl)=C(Cl)Cl	R2172172	-6.462	log(mol/L)	4.86	-5.61
OC1=C(Cl)C(Cl)=C(Cl)C(Cl)=C1Cl	R2172173	-6.03627	log(mol/L)	4.99	-4.32
OC1=C(Cl)C=C(Cl)C=C1Cl	R2172174	-4.60614	log(mol/L)	3.77	-2.56
OC1=CC(=C(C=C1)[N+]([O-])=O)C(F)(F)F	R2172175	-4.35525	log(mol/L)	2.31	-3.53
NC(=O)C1=C(N)C=CC=C1	R2172176	-2.53742	log(mol/L)	-0.3	-1.25
OC1=C(C=CC=C1)N(=O)=O	R2172177	-2.93923	log(mol/L)	1.91	-1.52
CCC(C)C1=CC(=CC(=C1O)N(=O)=O)N(=O)=O	R2172178	-5.65224	log(mol/L)	3.38	-3.1
OC1=CC=CC=C1C=O	R2172179	-4.72506	log(mol/L)	1.22	-1.07
OC1=C2C=CC=CC2=CC=C1	R2172180	-4.49329	log(mol/L)	2.79	-2.18
OC1=CC=CC=C1C1=CC=CC=C1	R2172181	-4.4421	log(mol/L)	3.21	-2.7
[H]OC1=C(Br)C([H])=C(Br)C([H])=C1C([H])=O	R2172182	-5.5176	log(mol/L)	3.1	-3.3
C1=CC2=CC=CC=C2C=C1	R2172183	-4.31962	log(mol/L)	3.33	-3.29
C1=CC2=CC=CN=C2C=C1	R2172184	-3.22014	log(mol/L)	2.19	-1.58
CCN(CC)C1CCCCC1	R2172185	-3.8607	log(mol/L)	3.46	-2.24
CCN(CC)C1=CC=CC=C1	R2172186	-3.95902	log(mol/L)	3.43	-1.81
CCN(CCO)C1=CC=CC(C)=C1	R2172187	-3.53002	log(mol/L)	2.28	-0.99
CC(=O)CC(=O)C1=CC=CC=C1	R2172188	-5.16862	log(mol/L)	1.36	-2.18
CCOC(=O)C1=CC=C(N)C=C1	R2172189	-3.66531	log(mol/L)	2.2	-1.76
O=C(\C=C\C=C\C1=CC=C2OCOC2=C1)N1CCCCC1	R2172190	-4.56104	log(mol/L)	3.38	-3.29
OC1=CC(O)=C(C=O)C=C1	R2172191	-4.02299	log(mol/L)	0.9	-0.99
CC1=CC=CC=C1C	R2172192	-3.81114	log(mol/L)	3.16	-2.73
CC1=C(O)C=CC=C1	R2172193	-3.88785	log(mol/L)	1.89	-0.59
ClC1=C(Cl)C=CC=C1	R2172194	-4.19097	log(mol/L)	3.45	-3.05
NC1=CC=CC=C1Cl	R2172195	-4.34684	log(mol/L)	1.93	-1.4
CC1=C(F)C=CC=C1	R2172196	-3.7541	log(mol/L)	2.58	-1.97
OC1=C(Cl)C=CC=C1	R2172197	-4.05219	log(mol/L)	2.38	-0.94
CC1=CC(C)=C(C)C=C1	R2172198	-4.19226	log(mol/L)	3.62	-3.15
CC1=CC=C(Cl)C(Cl)=C1	R2172199	-4.74301	log(mol/L)	3.97	-3.68
NC1=CC=C(Cl)C(Cl)=C1	R2172200	-4.33046	log(mol/L)	2.74	-2.16
CC(=C)C(=O)OCC=C	R2172201	-5.10526	log(mol/L)	1.87	-1.69
OCC(Br)CBr	R2172202	-3.48697	log(mol/L)	1.64	-1.38
CCC(C)C=O	R2172203	-3.93647	log(mol/L)	1.19	-0.61
ClCC(Cl)CCl	R2172204	-3.40741	log(mol/L)	2.29	-2.15
CCC(=O)CC	R2172205	-1.74765	log(mol/L)	1.19	-0.29
CCC(C)=NO	R2172206	-2.01429	log(mol/L)	0.86	-0.79
CC(C)N(CCO)C(C)C	R2172207	-2.8589	log(mol/L)	0.94	0.31
NC1=C(C=C(C=C1)[N+]([O-])=O)[N+]([O-])=O	R2172208	-4.09248	log(mol/L)	1.71	-2.79
OC1=CC=C(Cl)C=C1CC1=CC(Cl)=CC=C1O	R2172209	-5.93859	log(mol/L)	3.92	-3.94
CC(C)(C)C1=CC=C(O)C=C1	R2172210	-4.46491	log(mol/L)	3.47	-2.37
CC(C)C1=CC=CC=C1	R2172211	-4.27916	log(mol/L)	3.68	-3.52
CC(=O)C1=CC=CC=C1	R2172212	-2.8702	log(mol/L)	1.65	-1.95
O=N(=O)C1=CC=CC=C1	R2172213	-3.01474	log(mol/L)	1.89	-2.03
CC(=O)C1=CC=CC(N)=C1	R2172214	-2.5488	log(mol/L)	1.3	-1.77
CC1=CC(=CC=C1)N(=O)=O	R2172215	-3.72891	log(mol/L)	2.33	-2.46
CN(C)C1=CC=C(C)C=C1	R2172216	-3.44169	log(mol/L)	2.58	-1.28
NC1=CC=C(C=C1)N(=O)=O	R2172217	-3.04336	log(mol/L)	1.5	-1.74
OC1=CC=C(C=C1)N(=O)=O	R2172218	-3.49208	log(mol/L)	1.93	-1.59
CN(C)C1=CC=C(C=O)C=C1	R2172219	-3.51382	log(mol/L)	1.8	-1.05
O=N(=O)C1=CC=C(C=C1)N(=O)=O	R2172220	-5.37433	log(mol/L)	1.7	-2.99
CCN(CC)CCO	R2172221	-1.81847	log(mol/L)	0.56	0.75
CCC1=CC=CC=C1	R2172222	-4.00479	log(mol/L)	3.27	-2.91
NCC1=CC=CC=C1	R2172223	-3.0214	log(mol/L)	0.9	-1.04
O=CC1=CC=CC=C1	R2172224	-4.03149	log(mol/L)	1.6	-1.29
CNC1=CC=CC=C1	R2172225	-3.03	log(mol/L)	1.68	-0.9
ON=C1CCCCC1	R2172226	-2.73562	log(mol/L)	1.52	-1.28
N#CC1=CC=CC=N1	R2172227	-2.15655	log(mol/L)	0.59	-0.88
CCC1=CC=CC=N1	R2172228	-2.413	log(mol/L)	1.9	-0.1
CC1(C)OCC(CO)O1	R2172229	-0.898376	log(mol/L)	-0.14	0.41
C1N2CN3CN1CN(C2)C3	R2172230	-0.449476	log(mol/L)	-1.39	0.74
O(C1=CC=CC=C1)C1=CC=CC=C1	R2172231	-4.62892	log(mol/L)	3.68	-3.59
CCNC1=CC=CC(C)=C1	R2172232	-3.43639	log(mol/L)	2.66	-1.7
CCCN(CCC)CCC	R2172233	-3.44944	log(mol/L)	3.08	-1.33
OCCN(CCO)CCO	R2172234	-1.10185	log(mol/L)	-1.38	0.52
CC(C)(O)CCC1=CC=CC=C1	R2172235	-3.39332	log(mol/L)	2.9	-2.48
OCCN1CCNCC1	R2172236	-1.30771	log(mol/L)	-1.67	0.43
CN(C)CC1=CC=CC=C1	R2172237	-3.5535	log(mol/L)	1.84	-1.68
CC(=O)NC1=CC=C(O)C=C1	R2172238	-2.26882	log(mol/L)	0.51	-1.56
CCCCC1=CC=C(N)C=C1	R2172239	-4.16526	log(mol/L)	2.95	-2.62
[H]OC1=C([H])C([H])=C(C([H])=C1[H])C([H])([H])C([H])([H])C([H])([H])C([H])([H])C([H])([H])C([H])([H])C([H])([H])C([H])([H])C([H])([H])[H]	R2172240	-6.19699	log(mol/L)	6.09	-5.3
CCCCC(CC)CO	R2172241	-3.66445	log(mol/L)	3.02	-2.21
ClC1=CC=C(C=O)C=C1	R2172242	-4.80546	log(mol/L)	2.28	-2.27
CCC1=CN=C(C)C=C1	R2172243	-3.17441	log(mol/L)	2.19	-0.59
CCN(CC)CCCC(C)=O	R2172244	-2.67026	log(mol/L)	1.06	-0.55
CCOC(=O)CC(=O)OCC	R2172245	-4.03726	log(mol/L)	0.93	-0.82
CC1=CC(C)=C(O)C=C1	R2172246	-3.86684	log(mol/L)	2.37	-1.34
CCCCOC(=O)C=CC(=O)OCCCC	R2172247	-5.55914	log(mol/L)	3.32	-3.44
CCCCOC(=O)CCCCC(=O)OCCCC	R2172248	-4.85111	log(mol/L)	3.98	-3.52
NC1=CC=C(Br)C=C1	R2172249	-3.55889	log(mol/L)	2.1	-1.71
CC1=CC=C(C)C=C1	R2172250	-4.07806	log(mol/L)	3.15	-2.73
CC1=CC=C(O)C=C1	R2172251	-3.81649	log(mol/L)	1.95	-0.67
NC1=CC=C(Cl)C=C1	R2172252	-3.60883	log(mol/L)	1.95	-1.37
OC1=CC=C(Cl)C=C1	R2172253	-4.32305	log(mol/L)	2.36	-0.96
CC1=CC=C(N)C=C1	R2172254	-2.82588	log(mol/L)	1.34	-0.93
CC(C)COC(=O)C=C	R2172255	-4.78556	log(mol/L)	2.14	-1.49
CCCBr	R2172256	-3.26186	log(mol/L)	2.18	-1.62
C=CC=O	R2172257	-6.51823	log(mol/L)	0.18	0.28
ClCCCl	R2172258	-2.86192	log(mol/L)	1.49	-1.22
OCCCl	R2172259	-3.1759	log(mol/L)	0	0.8
CCCN	R2172260	-2.28311	log(mol/L)	0.31	0.6
CCC#N	R2172261	-1.55914	log(mol/L)	-0.01	-0.17
ClCC#N	R2172262	-4.7476	log(mol/L)	-0.05	-0.42
NCCN	R2172263	-2.43644	log(mol/L)	-1.77	0.97
OCC=C	R2172264	-5.25887	log(mol/L)	-0.03	0.56
OCC#C	R2172265	-4.57842	log(mol/L)	-0.75	-1.48
CC=NO	R2172266	-2.89053	log(mol/L)	-0.14	-0.01
CC(O)CC(C)(C)O	R2172267	-1.04314	log(mol/L)	0.34	0.14
CC(C)(C)CC(C)(C)N	R2172268	-3.72047	log(mol/L)	2.48	-2.05
CC(C)(C)SC(C)(C)C	R2172269	-3.70133	log(mol/L)	4.56	-3.5
CCCC(C)=O	R2172270	-1.84174	log(mol/L)	0.86	-0.47
CC(C)CC(C)=O	R2172271	-2.28302	log(mol/L)	1.3	-0.96
CC(C)OC(C)C	R2172272	-2.11392	log(mol/L)	1.7	-1.21
CC1=CC=CC=C1	R2172273	-3.43424	log(mol/L)	2.56	-2.26
CC1=CC=NC=C1	R2172274	-2.36377	log(mol/L)	1.14	0.32
ClC1=CC=CC=C1	R2172275	-3.82349	log(mol/L)	2.78	-2.27
OC1CCCCC1	R2172276	-2.15312	log(mol/L)	1.34	-0.77
O=C1CCCCC1	R2172277	-2.19877	log(mol/L)	1.02	-0.7
OC1=CC=CC=C1	R2172278	-3.45909	log(mol/L)	1.4	-0.31
CC1=CC=CN=C1	R2172279	-2.81071	log(mol/L)	1.12	0.32
CN1CCNCC1	R2172280	-1.63898	log(mol/L)	-0.93	0.83
CC1=CC=CC=N1	R2172281	-2.01628	log(mol/L)	1.25	0.33
CC1CNCCN1	R2172282	-1.65046	log(mol/L)	-0.91	0.34
CCCOC(C)=O	R2172283	-3.23101	log(mol/L)	1.28	-0.56
BrCCCBr	R2172284	-4.98496	log(mol/L)	2.55	-2.45
CCCCBr	R2172285	-3.57211	log(mol/L)	2.73	-2.25
CCCCN	R2172286	-2.436	log(mol/L)	0.86	0.04
C=CCC#N	R2172287	-2.56658	log(mol/L)	0.61	-0.44
[H]N([H])C([H])([H])C([H])([H])C([H])([H])N([H])[H]	R2172288	-1.79442	log(mol/L)	-1.41	0.77
COCCN	R2172289	-2.15636	log(mol/L)	-1.01	0.86
CCNCC	R2172290	-1.93217	log(mol/L)	0.76	0.54
N1C=CC=C1	R2172291	-2.50443	log(mol/L)	0.76	0.82
C1CCOC1	R2172292	-1.52352	log(mol/L)	0.35	-0.01
c1ccoc1	R2172293	-3.04765	log(mol/L)	1.24	-0.63
CC(C)(C)SSC(C)(C)C	R2172294	-5.11457	log(mol/L)	5.16	-3.9
CC(C)CCC(C)=O	R2172295	-2.85621	log(mol/L)	1.88	-1.57
[H]C([H])([H])C([H])([H])OC(=O)C([H])([H])C([H])([H])C([H])([H])C([H])([H])C([H])([H])C([H])([H])C([H])([H])C([H])([H])C(=O)OC([H])([H])C([H])([H])[H]	R2172296	-4.97765	log(mol/L)	4.21	-3.94
CCCCCC(C)=O	R2172297	-2.94034	log(mol/L)	1.92	-1.7
CCCCCC	R2172298	-4.53744	log(mol/L)	4.02	-3.41
ClCCCCCl	R2172299	-3.3912	log(mol/L)	2.51	-2.39
CCCCCN	R2172300	-2.69236	log(mol/L)	1.39	-0.69
CCCCC=O	R2172301	-3.82458	log(mol/L)	1.41	-0.77
OCC#CCO	R2172302	-3.20578	log(mol/L)	-1.01	-1.26
CCNCCO	R2172303	-1.77979	log(mol/L)	-0.5	0.87
C1CCCCC1	R2172304	-4.269	log(mol/L)	3.46	-3.33
C1=CC=NC=C1	R2172305	-2.89905	log(mol/L)	0.7	0.48
C1OCOCO1	R2172306	-1.1801	log(mol/L)	-0.95	0.94
CC(C)=CCCC(C)=O	R2172307	-3.16807	log(mol/L)	2	-1.56
CCCCCCC(C)=O	R2172308	-3.55163	log(mol/L)	2.54	-2.25
CCOCCOC(C)=O	R2172309	-3.49681	log(mol/L)	0.71	-0.63
CCCCCCBr	R2172310	-4.67985	log(mol/L)	3.88	-3.8
CCCCCCN	R2172311	-3.25232	log(mol/L)	1.97	-1.31
CCCCCCO	R2172312	-3.01945	log(mol/L)	2.03	-1.09
OCCNCCO	R2172313	-1.34873	log(mol/L)	-1.39	0.65
OCCOCCO	R2172314	-0.149581	log(mol/L)	-1.23	0.98
CCCSCCC	R2172315	-3.7363	log(mol/L)	3.28	-3.26
CCCCCCCN	R2172316	-3.72306	log(mol/L)	2.56	-1.84
N#CCCCCC#N	R2172317	-1.74843	log(mol/L)	-0.14	-1.25
CCCCCCCO	R2172318	-3.52739	log(mol/L)	2.53	-1.7
CCCCCCCCBr	R2172319	-5.36259	log(mol/L)	4.91	-4.7
CCCCCCCCN	R2172320	-4.39624	log(mol/L)	3.24	-2.55
CCCCCCCCO	R2172321	-3.98437	log(mol/L)	3.21	-2.39
CCOCCOCCO	R2172322	-0.704421	log(mol/L)	-0.16	0.12
CCCCCCCCC(O)=O	R2172323	-3.18228	log(mol/L)	3.47	-2.75
CCCCCCCCCC(C)=O	R2172324	-5.0551	log(mol/L)	4.25	-4.16
CCCCCCCCCN	R2172325	-4.8217	log(mol/L)	3.69	-3.45
OCCOCCOCCO	R2172326	-0.338373	log(mol/L)	-1.11	0.35
CCCCCCCCCCO	R2172327	-4.81922	log(mol/L)	4.24	-3.51
CNC(=O)OC1=CC=CC=C1OC(C)C	R2172328	-4.37617	log(mol/L)	1.97	-2.47
CC(C)(O)C#C	R2172329	-1.40768	log(mol/L)	0.11	-1.97
OCC(Cl)(Cl)Cl	R2172330	-2.69869	log(mol/L)	1.23	-0.94
OC(C1=CC=C(Cl)C=C1)(C1=CC=C(Cl)C=C1)C(Cl)(Cl)Cl	R2172331	-5.78845	log(mol/L)	5.58	-6.56
O=P(OC1=CC=CC=C1)(OC1=CC=CC=C1)OC1=CC=CC=C1	R2172332	-5.57408	log(mol/L)	4.16	-3.97
CCOP(=S)(OCC)OC1=CC=C(C=C1)S(C)=O	R2172333	-3.85357	log(mol/L)	2.34	-2.76
CNC(=O)ON=CC(C)(C)SC	R2172334	-5.34435	log(mol/L)	1.06	-2.22
OC1=CC=CC=C1C(=O)OC1=CC=CC=C1	R2172335	-5.25897	log(mol/L)	3.58	-2.99
CCOC(=O)C1=C(O)C=CC=C1	R2172336	-3.91521	log(mol/L)	2.76	-1.73
OC1=C(Br)C=C(Br)C=C1Br	R2172337	-4.70399	log(mol/L)	4.2	-3.78
[H]OC1=C([H])C([H])=C(N([H])[H])C([H])=C1N(=O)=O	R2172338	-3.62916	log(mol/L)	1.18	-1.61
O=C(C1=CC=CC=C1)C1=CC=CC=C1	R2172339	-4.09327	log(mol/L)	3.03	-3.66
OCCN(CCO)C1=CC=CC=C1	R2172340	-2.39195	log(mol/L)	0.77	-0.29
CCN(CC)C1=CC=C(C=O)C=C1	R2172341	-3.87017	log(mol/L)	3.04	-1.99
OC1=CC=CC=C1O	R2172342	-4.0771	log(mol/L)	0.74	-0.17
ClC1=CC=C(Cl)C(Cl)=C1	R2172343	-4.78308	log(mol/L)	4.08	-3.83
OC1=CC=C(Cl)C=C1Cl	R2172344	-4.32289	log(mol/L)	3.12	-1.82
CC1=C(C=C(C=C1)N(=O)=O)N(=O)=O	R2172345	-3.87478	log(mol/L)	1.9	-3.27
[H]OC1=C([H])C([H])=C(C([H])=O)C([H])=C1OC([H])([H])C([H])([H])[H]	R2172346	-3.27806	log(mol/L)	1.82	-1.79
[H]C(=O)C1=CC=C(O)C(OC)=C1	R2172347	-3.25902	log(mol/L)	1.31	-1.48
CN(C)C1=CC=CC=C1	R2172348	-3.27657	log(mol/L)	2.05	-0.92
ClC1=CC(=CC=C1)N(=O)=O	R2172349	-3.92327	log(mol/L)	2.48	-2.82
CCOC(=O)CC(SP(=S)(OC)OC)C(=O)OCC	R2172350	-4.36977	log(mol/L)	2.67	-3.3
NC1=C(Cl)C=C(C=C1)[N+]([O-])=O	R2172351	-3.93377	log(mol/L)	2.28	-2.58
CC(C)C1=CC=C(C=O)C=C1	R2172352	-4.35	log(mol/L)	2.73	-3.01
N(C1=CC=CC=C1)C1=CC=CC=C1	R2172353	-4.64982	log(mol/L)	3.34	-2.83
OCCOC1=CC=CC=C1	R2172354	-2.60384	log(mol/L)	1.22	-0.76
CCC1=CC=C(O)C=C1	R2172355	-4.06991	log(mol/L)	2.53	-1.3
CCCC(C)C=O	R2172356	-3.72653	log(mol/L)	1.72	-1.25
CC(=O)CC(C)=O	R2172357	-2.87017	log(mol/L)	-0.2	0.15
CCCCCC(=O)OCC	R2172358	-4.20961	log(mol/L)	2.92	-2.09
CCCC=O	R2172359	-3.69065	log(mol/L)	1.1	-0.15
CCCCOC(C)=O	R2172360	-3.80978	log(mol/L)	1.85	-1.31
C1COCCO1	R2172361	-0.932164	log(mol/L)	-0.22	0.51
CCCCCCCCCCCCN	R2172362	-6.25515	log(mol/L)	5.27	-5.19
CCCCOP(=O)(OCCCC)OCCCC	R2172363	-4.44859	log(mol/L)	3.65	-2.15
CC(O)CCl	R2172364	-2.58645	log(mol/L)	0.43	0.3
ClC(Cl)=C(Cl)Cl	R2172365	-4.00219	log(mol/L)	3.13	-2.7
CC(O)(C#C)C1=CC=CC=C1	R2172366	-3.11183	log(mol/L)	1.66	-3.23
[H]OC1=C(C([H])=C(C([H])=C1C(C([H])([H])[H])(C([H])([H])[H])C([H])([H])[H])C([H])([H])[H])C(C([H])([H])[H])(C([H])([H])[H])C([H])([H])[H]	R2172367	-5.78321	log(mol/L)	5.25	-4.16
c1ccc2c(c1)oc1ccccc21	R2172368	-5.04971	log(mol/L)	3.92	-3.61
NC1=CC(O)=C(C=C1)C(=O)OC1=CC=CC=C1	R2172369	-4.68267	log(mol/L)	3.03	-3.12
CCN(CC)C(=O)C1=CC=CC(C)=C1	R2172370	-3.24025	log(mol/L)	2.1	-2.06
NCCN1CCNCC1	R2172371	-1.77083	log(mol/L)	-1.4	0.52
CCCCOC(=O)CCC(=O)OCCCC	R2172372	-4.71296	log(mol/L)	3.08	-2.83
CCOC(=O)CCCCC(=O)OCC	R2172373	-4.05061	log(mol/L)	2.07	-1.94
NCCO	R2172374	-1.46995	log(mol/L)	-1.53	1.14
CCOC(C)=O	R2172375	-2.58327	log(mol/L)	0.74	0.14
CC1CNCC(C)O1	R2172376	-2.47364	log(mol/L)	0.28	0.43
CCC1=CC(CC)=CC=C1	R2172377	-4.50976	log(mol/L)	4.38	-3.84
ClCCCCl	R2172378	-3.0077	log(mol/L)	1.98	-1.75
CCCCCC(O)=O	R2172379	-2.5599	log(mol/L)	1.88	-1.08
CCCCCCOC(C)=O	R2172380	-4.51555	log(mol/L)	3.02	-2.5
CCCCOCCCC	R2172381	-3.6055	log(mol/L)	3.04	-2.91
CCCCCCCCCO	R2172382	-4.40325	log(mol/L)	3.76	-2.98
CCCCCCNCCCCCC	R2172383	-5.3759	log(mol/L)	4.91	-4.31
COC1=C(O)C(C=O)=CC=C1	R2172384	-4.80205	log(mol/L)	1.31	-1.47
COC1=CC(O)=CC=C1	R2172385	-3.22467	log(mol/L)	1.36	-0.45
COC1=CC=C(O)C=C1	R2172386	-3.05251	log(mol/L)	1.32	-0.54
COC1=CC=C(OC)C=C1	R2172387	-3.07221	log(mol/L)	2.05	-2.05
O1C=CC2=C1C=CC=C2	R2172388	-3.92624	log(mol/L)	2.75	-2.16
C1CN2CCN1CC2	R2172389	-1.81184	log(mol/L)	-0.53	0.81
C1C2CC3CC1CC(C2)C3	R2172390	-5.68713	log(mol/L)	4.22	-4.45
CCOP(=S)(OCC)SCCSCC	R2172391	-5.00223	log(mol/L)	4.11	-4.47
[H]OC1=C([H])C(=C([H])C([H])=C1N(=O)=O)N(=O)=O	R2172392	-4.73873	log(mol/L)	1.9	-2.56
CN(C)C(=O)NC1=CC=C(Cl)C(Cl)=C1	R2172393	-4.21524	log(mol/L)	2.92	-3.23
FC1=CC=C(OC2=CC=C(F)C=C2)C=C1	R2172394	-5.26119	log(mol/L)	4.06	-3.95
[H]C1=C(N=C(N=C1OP(=S)(OC([H])([H])C([H])([H])[H])OC([H])([H])C([H])([H])[H])C([H])(C([H])([H])[H])C([H])([H])[H])C([H])([H])[H]	R2172395	-4.51256	log(mol/L)	4.45	-3.94
[H]C1=C([H])C(=C([H])C([H])=C1F)N(=O)=O	R2172396	-3.69621	log(mol/L)	1.97	-2.29
FC(F)(F)C1=CC=CC(=C1)C#N	R2172397	-3.55478	log(mol/L)	2.45	-3.59
NC1=CC=C(F)C=C1	R2172398	-3.81789	log(mol/L)	1.26	-0.71
FC1=C(C=O)C(Cl)=CC=C1	R2172399	-4.2266	log(mol/L)	2.11	-2.51
NC1=C(C=C(F)C=C1)C(F)(F)F	R2172400	-3.78184	log(mol/L)	2.54	-2.04
FC1=CC=CC=C1C=O	R2172401	-4.96348	log(mol/L)	1.52	-1.75
FC(F)(F)C1=CC=CC=C1C#N	R2172402	-3.60799	log(mol/L)	2.47	-3.53
FC(F)(F)C1=CC(C=O)=CC=C1	R2172403	-5.27518	log(mol/L)	2.2	-2.01
CNC1=CC=C(F)C=C1	R2172404	-3.51308	log(mol/L)	1.86	-1.06
CC1(C)[C@H]2CC[C@]1(C)[C@H](O)C2	R2172405	-3.38751	log(mol/L)	2.83	-2.28
CC1(C)C2CCC1(C)C(=O)C2	R2172406	-3.95206	log(mol/L)	2.85	-2.24
CC12CCC(CC1)C(C)(C)O2	R2172407	-3.17962	log(mol/L)	3.36	-3.84
C1CC2=C(O1)C=CC=C2	R2172408	-3.1675	log(mol/L)	2.16	-1.72
O[C@@H]1C[C@H]2CC[C@@H]1C2	R2172409	-2.69194	log(mol/L)	1.42	-0.94
C1CC2CC1C=C2	R2172410	-3.97384	log(mol/L)	2.76	-2.62
OC(=O)C1=CC=CC(=N1)C(O)=O	R2172411	-2.71517	log(mol/L)	0.54	-1.68
O=CC1=CN=CC=C1	R2172412	-3.81499	log(mol/L)	0.2	0.24
CCCCC(=O)CCCC	R2172413	-3.66166	log(mol/L)	3.1	-2.31
CC(=C)C(C)=C	R2172414	-4.0751	log(mol/L)	2.75	-1.57
CC1=CC(C)=C(O)C(C)=C1	R2172415	-4.02021	log(mol/L)	2.72	-1.84
[H]C1=C([H])C([H])=C(C(C#N)=C1[H])C([H])([H])[H]	R2172416	-3.41843	log(mol/L)	1.87	-1.38
CC1=C(C=O)C=CC=C1	R2172417	-3.35626	log(mol/L)	1.91	-1.9
CC1=C(O)C(=CC(=C1)N(=O)=O)N(=O)=O	R2172418	-5.05891	log(mol/L)	2.09	-2.84
CCCCCC1=CC=CC=C1	R2172419	-4.93798	log(mol/L)	4.81	-4.8
CC(=O)OC(C)(C)C	R2172420	-2.5505	log(mol/L)	1.88	-1.19
ClC1=CC(Cl)=CC=C1	R2172421	-4.26261	log(mol/L)	3.45	-3.06
ClC\C=C\Cl	R2172422	-5.66681	log(mol/L)	2.07	-1.68
CCCCSCCCC	R2172423	-4.61134	log(mol/L)	4.25	-3.9
COC1=CC(O)=C(C=C1)C(C)=O	R2172424	-3.37858	log(mol/L)	1.6	-1.75
[H]C(=O)C1=C([H])C([H])=C([H])C([H])=C1N(=O)=O	R2172425	-4.02096	log(mol/L)	1.36	-2.32
[H]C(=O)C1=C([H])C([H])=C(C([H])=C1[H])N(=O)=O	R2172426	-4.175	log(mol/L)	1.45	-2.28
CC(C)C(C)=O	R2172427	-1.99865	log(mol/L)	0.77	-0.44
[H]OC1=C(C([H])=C([H])C([H])=C1N(=O)=O)N(=O)=O	R2172428	-3.66628	log(mol/L)	1.87	-2.83
BrC1=CC=CC=C1Br	R2172429	-4.76528	log(mol/L)	3.77	-3.71
C=CCNC1=CC=CC=C1	R2172430	-3.56938	log(mol/L)	2.55	-1.26
CCC1=CC=C(N)C=C1	R2172431	-3.22011	log(mol/L)	1.91	-1.55
CC(C)CC=O	R2172432	-4.42328	log(mol/L)	1.29	-0.71
CCCCC(C)=O	R2172433	-2.36925	log(mol/L)	1.45	-1.09
CC=CC=CC	R2172434	-3.61354	log(mol/L)	3.24	-2.22
CCCCCCCCCCCC(C)=O	R2172435	-5.74112	log(mol/L)	5.22	-5.39
CC(C)C(C)N	R2172436	-2.48702	log(mol/L)	0.83	-0.57
CC(C)C(O)C(C)C	R2172437	-2.85302	log(mol/L)	1.84	-1.09
O=CN(C1=CC=CC=C1)C1=CC=CC=C1	R2172438	-3.8121	log(mol/L)	2.34	-2.67
CCOC(=O)C(CC1=CC=CC=C1)C(=O)OCC	R2172439	-4.66364	log(mol/L)	2.86	-3.26
[H]OC1=C(Br)C(Br)=C(Br)C(Br)=C1Br	R2172440	-6.72046	log(mol/L)	5.31	-5.38
OC1=C(I)C=C(I)C=C1I	R2172441	-5.59097	log(mol/L)	3.95	-3.95
COC1=CC=C(C=O)C(OC)=C1	R2172442	-3.91737	log(mol/L)	1.57	-2.05
CC(=O)NC1=CC=CC=C1O	R2172443	-3.74808	log(mol/L)	0.54	-1.33
CC1=CC=C(N)C(Cl)=C1	R2172444	-3.59596	log(mol/L)	2.35	-1.97
CCOC1=CC(=C(N)C=C1)[N+]([O-])=O	R2172445	-3.84552	log(mol/L)	2.17	-2.3
[H]C1=C([H])C(=C([H])C([H])=C1C(=O)OC([H])([H])[H])N(=O)=O	R2172446	-3.88145	log(mol/L)	1.77	-2.62
[H]N([H])C(=O)C1=C([H])C([H])=C(C([H])=C1[H])N(=O)=O	R2172447	-3.09661	log(mol/L)	0.31	-2.31
[O-][N+](=O)C1=CC=C(OC2=CC=CC=C2)C=C1	R2172448	-4.90961	log(mol/L)	3.73	-3.9
[O-][S+](CC1=CC=CC=C1)CC1=CC=CC=C1	R2172449	-3.45871	log(mol/L)	2.28	-2.96
CC(=O)NC1=CC(O)=CC=C1	R2172450	-2.12637	log(mol/L)	0.48	-1.5
OCCN1CCOCC1	R2172451	-1.68487	log(mol/L)	-0.59	0.93
ClCC1=CC=C(CCl)C=C1	R2172452	-6.65211	log(mol/L)	2.91	-3.88
CC1=CC=C(C)O1	R2172453	-3.13098	log(mol/L)	2.17	-1.11
ClCCCCCCl	R2172454	-3.74622	log(mol/L)	3.11	-2.94
CCCCCCCBr	R2172455	-5.08577	log(mol/L)	4.4	-4.37
CCCSSCCC	R2172456	-4.75867	log(mol/L)	3.57	-3.02
N#CCCCCCCC#N	R2172457	-2.41153	log(mol/L)	0.75	-2.03
NC1=C(Cl)C(Cl)=C(Cl)C=C1	R2172458	-4.73218	log(mol/L)	3.5	-3.22
OC1=CC=C(Cl)C=C1C=O	R2172459	-5.30821	log(mol/L)	2.04	-1.65
[H]OC1=C([H])C([H])=C(C([H])=C1[H])C([H])([H])C([H])([H])C([H])([H])[H]	R2172460	-4.09276	log(mol/L)	3.02	-1.92
FC1=C(F)C(F)=C(C=O)C(F)=C1F	R2172461	-5.25103	log(mol/L)	2.33	-2.84
NC(=O)C(Cl)Cl	R2172462	-2.72505	log(mol/L)	-0.06	-0.3
CCCCCCC(C)N	R2172463	-4.39624	log(mol/L)	3.02	-2.31
CCCCCCCCC(C)=O	R2172464	-4.50992	log(mol/L)	3.63	-3.61
CCCCCOCCCCC	R2172465	-4.7025	log(mol/L)	4.11	-4.18
CC1=COC=N1	R2172466	-1.77653	log(mol/L)	0.48	-0.42
CC1=NC=CN1	R2172467	-2.458	log(mol/L)	0.36	0.86
O=C1C2CC3CC(C2)CC1C3	R2172468	-3.39282	log(mol/L)	3.2	-2.65
CCCCCCC1CCC(=O)O1	R2172469	-3.97581	log(mol/L)	3.52	-3.13
COC1=CC(OC)=C(C=O)C(O)=C1	R2172470	-4.83235	log(mol/L)	1.34	-1.69
CCC(=O)NC1=CC=C(Cl)C(Cl)=C1	R2172471	-4.40412	log(mol/L)	3.04	-3.55
CC(C)(C)C1=CC(=C(O)C(=C1)C(C)(C)C)C(C)(C)C	R2172472	-6.6344	log(mol/L)	6.28	-5.2
ClCC(Cl)C=C	R2172473	-4.18414	log(mol/L)	2.4	-2.58
CCCCN(CCCC)C=O	R2172474	-3.24575	log(mol/L)	2.44	-1.43
CC#CCO	R2172475	-3.84133	log(mol/L)	-0.01	-1.34
CC(C)=CC=C(C)C	R2172476	-4.46468	log(mol/L)	3.55	-1.62
NC12CC3CC(CC(C3)C1)C2	R2172477	-3.78175	log(mol/L)	2.53	-3.26
[H]OC1=C(C#N)C(=C([H])C(=N1)C([H])([H])[H])C([H])([H])[H]	R2172478	-2.97484	log(mol/L)	1.6	-1.63
NC1=C(F)C(F)=C(F)C(F)=C1F	R2172479	-3.69326	log(mol/L)	1.95	-2.79
CCOP(=S)(OCC)SCSC1=CC=C(Cl)C=C1	R2172480	-6.15491	log(mol/L)	5.5	-6.11
O=P(C1=CC=CC=C1)(C1=CC=CC=C1)C1=CC=CC=C1	R2172481	-3.71452	log(mol/L)	4.02	-5.02
OCCOC(=O)C=C	R2172482	-4.38365	log(mol/L)	0.04	0.26
CCCCCC(O)C#C	R2172483	-5.4851	log(mol/L)	2.25	-2.8
CCCCCCCC(C)=O	R2172484	-3.97117	log(mol/L)	3.08	-2.89
Cl[C@@H]1CCCC[C@H]1Cl	R2172485	-3.92002	log(mol/L)	3.2	-3.27
OC1=CC=C(OC2=CC=CC=C2)C=C1	R2172486	-4.57539	log(mol/L)	3.31	-3.3
CC(=C)C(=O)OCCO	R2172487	-2.75839	log(mol/L)	0.27	0.13
BrC1=CSC=C1	R2172488	-4.42059	log(mol/L)	2.7	-2.26
ClC1=CC=C(C=O)C(Cl)=C1	R2172489	-4.9878	log(mol/L)	2.87	-2.83
S(SC1=CC=CC=C1)C1=CC=CC=C1	R2172490	-6.29774	log(mol/L)	4.51	-4.62
OC(C(F)(F)F)C(F)(F)F	R2172491	-2.83802	log(mol/L)	2.58	-1.66
OC(CC=C)C=C	R2172492	-3.41093	log(mol/L)	1.24	-1.36
OCCC#C	R2172493	-3.28815	log(mol/L)	-0.05	-1.69
[H]OC([H])([H])C([H])([H])C(\[H])=C(\[H])C([H])([H])C([H])([H])[H]	R2172494	-2.41976	log(mol/L)	1.7	-0.79
CC\C=C\CCO	R2172495	-2.56772	log(mol/L)	1.7	-0.79
C1=CC=C(C=C1)C1=CC=NC=C1	R2172496	-3.98405	log(mol/L)	2.4	-1.66
O=S(C1=CC=CC=C1)C1=CC=CC=C1	R2172497	-3.36492	log(mol/L)	2.09	-2.34
CC(O)COC(=O)C=C	R2172498	-4.59067	log(mol/L)	0.4	-0.05
NC1=NC=C(Br)C=C1	R2172499	-2.9901	log(mol/L)	1.33	-0.58
CCOP(=O)(CC1=CC=CC=C1)OCC	R2172500	-2.83202	log(mol/L)	2.05	-1.93
CC(=O)C1=CC=NC=C1	R2172501	-2.85797	log(mol/L)	0.44	0.09
COC(=O)C1=CC=C(Cl)C=C1	R2172502	-4.19057	log(mol/L)	2.66	-2.74
CCCCOC1=CC=CC=C1	R2172503	-4.41555	log(mol/L)	3.63	-3.36
COC(=O)C1=CC=C(C=C1)C#N	R2172504	-3.537	log(mol/L)	1.49	-2.19
OC1=C(Cl)C(Cl)=C(Cl)C(Cl)=C1O	R2172505	-5.29046	log(mol/L)	4.26	-2.89
COC1=CC(C(=O)CBr)=C(OC)C=C1	R2172506	-6.59392	log(mol/L)	1.99	-3.44
CC(C)C(C)(O)C#C	R2172507	-2.73812	log(mol/L)	1.1	-2.46
NC1=CC(OCC2=CC=CC=C2)=CC=C1	R2172508	-4.33845	log(mol/L)	2.78	-3.37
CNC(=O)OC1=CC=CC2=C1OC(C)(C)C2	R2172509	-5.41855	log(mol/L)	2.08	-2.54
COC(C)(C)C	R2172510	-2.11784	log(mol/L)	1.53	-0.78
C=CCCCCCCC=C	R2172511	-5.67827	log(mol/L)	5.03	-4.64
OC1=CC=C(C=C1)\N=N\C1=CC=CC=C1	R2172512	-5.22896	log(mol/L)	3.78	-3.88
OC1=C(I)C=C(C=C1I)C#N	R2172513	-4.73676	log(mol/L)	3.22	-3.5
OC1=C(Br)C=C(C=C1Br)C#N	R2172514	-4.34197	log(mol/L)	3.19	-3.66
CC(C)C1=CC2=C(C=C1)[C@@]1(C)CCC[C@](C)([C@@H]1CC2)C(O)=O	R2172515	-5.15553	log(mol/L)	5.41	-5.82
[H]OC1=C([H])C([H])=C([H])C([H])=C1C([H])([H])C([H])=C([H])[H]	R2172516	-3.95158	log(mol/L)	2.39	-1.64
OC1=CC=C(Br)C=C1C=O	R2172517	-5.18929	log(mol/L)	2.21	-1.92
ClCC(=C)CCl	R2172518	-5.81814	log(mol/L)	2.16	-1.94
OC1=C(Cl)C=C(C=C1Cl)C#N	R2172519	-3.88858	log(mol/L)	3.09	-3
CCCCOC(=O)C1=CC=C(C=C1)C(=O)OCCCC	R2172520	-5.67373	log(mol/L)	4.5	-4.57
OC1=CC=C(OC2=CC=C(O)C=C2)C=C1	R2172521	-4.54387	log(mol/L)	2.58	-2.87
NC(=O)C1=C(Cl)C=CC=C1Cl	R2172522	-2.60764	log(mol/L)	1.7	-3
CCCCCCCCCCN	R2172523	-5.18388	log(mol/L)	4.22	-4.2
CNC(=O)OC1=CC(C)=C(C=C1)N(C)C	R2172524	-5.02856	log(mol/L)	1.72	-1.84
BrC1=NC(Br)=C(Br)N1	R2172525	-4.69721	log(mol/L)	2.78	-2.64
CCOP(=S)(OC1=CC=C(C=C1)N(=O)=O)C1=CC=CC=C1	R2172526	-6.61419	log(mol/L)	4.88	-5.52
CC(O)CC#C	R2172527	-3.37957	log(mol/L)	0.57	-1.92
OC1=C(O)C=C(Cl)C=C1	R2172528	-4.96138	log(mol/L)	1.61	-0.7
COC(=O)C1=C(O)C=C(O)C=C1	R2172529	-3.56482	log(mol/L)	1.36	-1.49
ClC1=NC(Cl)=C(Cl)C(Cl)=C1Cl	R2172530	-5.72814	log(mol/L)	4.14	-3.58
[H]O[C@]1([H])C([H])([H])[C@]([H])(C([H])([H])[H])C([H])([H])C([H])([H])[C@@]1([H])C([H])(C([H])([H])[H])C([H])([H])[H]	R2172531	-3.9174	log(mol/L)	2.68	-2.45
CC(=O)C1=C(Cl)C=C(Cl)C=C1	R2172532	-4.20837	log(mol/L)	3.02	-3.34
CCCCCCCCC#N	R2172533	-4.4236	log(mol/L)	3.42	-3.16
NC1=CC(=C(F)C=C1)C(F)(F)F	R2172534	-3.77457	log(mol/L)	2.53	-2
O[C@@H]1CCCC[C@H]1C1=CC=CC=C1	R2172535	-3.59876	log(mol/L)	2.98	-3.24
CCOCCOC(=O)C(C)=C	R2172536	-3.75671	log(mol/L)	1.58	-1.3
CC1=C(C)C(O)=C(C)C=C1	R2172537	-4.22033	log(mol/L)	2.72	-1.81
CCCCCCCCCCCC#N	R2172538	-5.62497	log(mol/L)	5	-3.99
COC1=C(C=CC=C1)C(N)=O	R2172539	-3.10026	log(mol/L)	0.61	-1.47
NC(=O)C1=C(Cl)C=C(Cl)C=C1	R2172540	-3.29836	log(mol/L)	1.53	-2.93
CC(=C)C(=O)OCC1CCCO1	R2172541	-3.69064	log(mol/L)	1.37	-1.53
COC1=CC(Cl)=C(Cl)C=C1O	R2172542	-4.63531	log(mol/L)	3.07	-1.97
CC(=C)C(=O)OCC1=CC=CC=C1	R2172543	-4.57672	log(mol/L)	2.86	-2.6
CCCCCCOC(=O)C=C	R2172544	-5.14842	log(mol/L)	3.28	-3.13
CNC(=O)OC1=CC=C(C=C1)C(C)(C)C	R2172545	-4.31653	log(mol/L)	2.94	-3.23
C(N1CCNCC1)C1=CC=CC=C1	R2172546	-3.57037	log(mol/L)	0.79	-1.43
OCCCC1=CC=CN=C1	R2172547	-2.9612	log(mol/L)	0.53	-0.15
CCCCCCCCCCCCCN	R2172548	-6.4841	log(mol/L)	5.83	-5.65
NC1=CC=CC=C1C(=O)C1=CC=C(Cl)C=C1	R2172549	-5.03855	log(mol/L)	3.2	-4.32
COC(=O)C1=C(Cl)C=CC(Cl)=C1	R2172550	-4.16571	log(mol/L)	3.05	-3.42
CCOP(=S)(OCC)OC1=C(Cl)C=C(Cl)C(Cl)=N1	R2172551	-6.04237	log(mol/L)	5.15	-5.38
[H]OC1=C(OC([H])([H])[H])C([H])=C(C([H])=O)C([H])=C1Br	R2172552	-3.58772	log(mol/L)	2.33	-2.12
C=CC(=O)OC1CCCCC1	R2172553	-5.01784	log(mol/L)	2.64	-2.69
CCOC(=O)N(C(=O)OCC)C(=O)OCC	R2172554	-4.24391	log(mol/L)	1.16	-2.21
OC1=CC(Cl)=C(Cl)C=C1O	R2172555	-5.30347	log(mol/L)	2.67	-1.52
NC1=C(Cl)C(Cl)=CC(Cl)=C1Cl	R2172556	-5.93207	log(mol/L)	4.18	-3.96
C1=CC=C(C=C1)C1=CC=CC(=N1)C1=CC=CC=C1	R2172557	-6.04194	log(mol/L)	4.68	-4.48
[H]C1=C(Cl)C(=C([H])C(=C1Cl)[N+]([O-])=O)[N+]([O-])=O	R2172558	-6.71578	log(mol/L)	2.8	-4.34
CCC(C)C(C)C=O	R2172559	-3.85349	log(mol/L)	2.16	-1.61
CCCCCCCC#CCO	R2172560	-5.15884	log(mol/L)	3.67	-3.58
ClC1=CNC(=O)C=C1	R2172561	-2.05551	log(mol/L)	0.58	-0.83
CC(C)SSC(C)C	R2172562	-4.25737	log(mol/L)	3.55	-3.02
COC1=CC(OC)=C(OC)C=C1C=O	R2172563	-3.59809	log(mol/L)	1.46	-2.24
CC(C)OC(=O)C(C)=C	R2172564	-3.528	log(mol/L)	2.02	-1.19
CCCC(O)C=C	R2172565	-3.51782	log(mol/L)	1.74	-0.7
OC1=C(Cl)C(Cl)=C(Cl)C(Cl)=C1	R2172566	-5.7525	log(mol/L)	4.41	-3.4
C(CC1=CC=NC=C1)C1=CC=NC=C1	R2172567	-3.0864	log(mol/L)	1.99	-2.32
CCN1C(=O)CC(=O)N(CC)C1=S	R2172568	-1.64741	log(mol/L)	1.22	-1.9
COC(=O)C1=CC(=C(C=C1)C(=O)OC)[N+]([O-])=O	R2172569	-4.56448	log(mol/L)	1.42	-3.38
SC1=NC2=CC(Cl)=CC=C2S1	R2172570	-4.79819	log(mol/L)	2.96	-3.69
COC(=O)C1=CC(N)=C(C=C1)C(=O)OC	R2172571	-4.36922	log(mol/L)	1.72	-2.29
CCSCCSCC	R2172572	-3.39738	log(mol/L)	3.09	-2.99
CC(=O)C1=CC(=C(Cl)C=C1)[N+]([O-])=O	R2172573	-4.55978	log(mol/L)	2.18	-3.46
CC1=CC(Cl)=NC(N)=N1	R2172574	-3.00786	log(mol/L)	1	-0.53
COC1=CC=CC(OC)=C1C	R2172575	-3.87704	log(mol/L)	2.47	-2.29
CN(C)C1=NC=CC=C1	R2172576	-2.98315	log(mol/L)	1.64	0.65
CC(C)(C)CN	R2172577	-2.26364	log(mol/L)	0.97	-0.51
[H]N([H])C1=C([H])C([H])=C(Cl)C([H])=C1C#N	R2172578	-3.72713	log(mol/L)	1.94	-1.9
CCCCCCCCCCC(C)=O	R2172579	-5.19369	log(mol/L)	4.74	-4.84
CN(C)C1=CC=C(\C=C\C=O)C=C1	R2172580	-4.47275	log(mol/L)	2.6	-2.1
[H]C1=C(Cl)C(=C(Cl)C(=C1Cl)N(=O)=O)N(=O)=O	R2172581	-6.08732	log(mol/L)	3.21	-4.72
[O-][N+](=O)C1=CC(C=O)=C(Cl)C=C1	R2172582	-4.68079	log(mol/L)	2.09	-3.1
CC1=CC=CC(Cl)=C1C#N	R2172583	-4.0017	log(mol/L)	2.67	-3.02
OC1=CC=CN=C1Br	R2172584	-2.56936	log(mol/L)	1.4	-0.62
OC1=CC=CN=C1Cl	R2172585	-2.31863	log(mol/L)	1.36	0.11
CCOC(CN(C)CC(OCC)OCC)OCC	R2172586	-2.6178	log(mol/L)	1.56	-1.24
NCCCN1CCN(CCCN)CC1	R2172587	-1.81037	log(mol/L)	-0.67	-0.65
CCCCCCCCCCCN	R2172588	-5.9116	log(mol/L)	4.74	-4.75
CCCCC(O)C#C	R2172589	-4.80436	log(mol/L)	1.69	-2.46
CCOC1=CC=C(C=O)C=C1	R2172590	-3.72789	log(mol/L)	2.18	-2.31
CC1(C)C2CCC1(C)C(=O)C2Br	R2172591	-3.52817	log(mol/L)	3.28	-3.57
CC(C)=CC1C(C(=O)OCC2=COC(CC3=CC=CC=C3)=C2)C1(C)C	R2172592	-7.7399	log(mol/L)	5.38	-4.71
CCOP(=S)(OCC)SCSC(C)(C)C	R2172593	-7.33619	log(mol/L)	4.61	-4.84
BrC(Br)C1=CC=CC=C1C(Br)Br	R2172594	-5.98457	log(mol/L)	5.29	-5.88
CC(=O)C1=CC=C(Cl)C(Cl)=C1Cl	R2172595	-5.04822	log(mol/L)	3.57	-4.43
COC1=C(OC)C(OC)=C(C=C1)C(C)=O	R2172596	-3.02383	log(mol/L)	1.65	-2.32
CCOC(=O)C(Cl)C(=O)OCC	R2172597	-5.31145	log(mol/L)	1.65	-1.39
CCNCC1=CC=CC=C1	R2172598	-3.37436	log(mol/L)	1.89	-1.54
BrC1=CC=C(C=C1)C(=O)C1=CN=CC=C1	R2172599	-4.10884	log(mol/L)	2.69	-3.57
O=C(C1=CC=CC=C1)C1=CC=NC=C1	R2172600	-3.2501	log(mol/L)	1.84	-1.76
CC1(C)CCC(C)(C)O1	R2172601	-2.88262	log(mol/L)	2.67	-2.2
OC1=CC=CN=C1N(=O)=O	R2172602	-2.92371	log(mol/L)	0.91	-1.03
CCC1=CC=CC(CC)=C1N(COC)C(=O)CCl	R2172603	-4.73202	log(mol/L)	3.02	-3.11
CCCCCCCCC1=CC=C(N)C=C1	R2172604	-6.23329	log(mol/L)	5.18	-5.44
CNC(=O)ON=C(C)SC	R2172605	-4.8858	log(mol/L)	0.42	-1.18
OC1=CC=CC(Cl)=N1	R2172606	-2.782	log(mol/L)	1.63	0.04
CC1=NN=C(N)N=C1C	R2172607	-2.11529	log(mol/L)	-0.47	-0.86
CCN(CC)C1=CC(O)=C(C=O)C=C1	R2172608	-4.55694	log(mol/L)	2.69	-1.12
CC1=CC=CC(Cl)=N1	R2172609	-2.74027	log(mol/L)	1.97	-0.32
CC(C)CCC(C)(O)C#C	R2172610	-3.45662	log(mol/L)	2.27	-3.12
CC1=NC(C)=C(C)O1	R2172611	-2.39363	log(mol/L)	1.7	-0.89
CC(CN(C)C)C(C)=O	R2172612	-4.18184	log(mol/L)	0.46	0.3
NC(=O)C1=CC(Br)=CC=C1	R2172613	-3.33402	log(mol/L)	1.11	-2.16
[H]N(C(=O)ON=C(SC([H])([H])[H])C(=O)N(C([H])([H])[H])C([H])([H])[H])C([H])([H])[H]	R2172614	-4.50973	log(mol/L)	-0.16	-1.59
CC(C)C1=CC=CC(C(C)C)=C1N	R2172615	-4.06398	log(mol/L)	3.57	-3.4
CC(C)(O)C(F)(F)C(F)F	R2172616	-2.4395	log(mol/L)	1.36	-1.01
[H]N([H])C([H])(C([H])([H])[H])C([H])([H])C([H])([H])[H]	R2172617	-2.4248	log(mol/L)	0.79	0.09
COCCCNCC1=CC(OC)=C(OC)C(OC)=C1	R2172618	-3.29676	log(mol/L)	1.39	-2.87
BrCC1CCCCO1	R2172619	-2.94123	log(mol/L)	2.26	-2.57
CCCCCCCCCCC1=CC=C(N)C=C1	R2172620	-6.57569	log(mol/L)	6.35	-6.2
CCCCCCOC1=CC=C(N)C=C1	R2172621	-4.80763	log(mol/L)	3.55	-3.9
COC(=O)C1=C(C=C(Cl)C=C1)[N+]([O-])=O	R2172622	-3.89115	log(mol/L)	2.28	-3.47
[H]OC1=C([H])C(C([H])=O)=C(C([H])=C1[H])N(=O)=O	R2172623	-3.60081	log(mol/L)	1.47	-1.87
CC(C)C(C(=O)OC(C#N)C1=CC=CC(OC2=CC=CC=C2)=C1)C1=CC=C(Cl)C=C1	R2172624	-7.91558	log(mol/L)	6.3	-5.71
CC1(C)C(C=C(Cl)Cl)C1C(=O)OCC1=CC(OC2=CC=CC=C2)=CC=C1	R2172625	-7.38838	log(mol/L)	6.24	-6.75
CCSCCCCSCC	R2172626	-4.46882	log(mol/L)	4.19	-3.85
CCCCCCCCOC1=CC=CC=C1NC(C)=O	R2172627	-5.76736	log(mol/L)	4.79	-4.5
CC(C)(C)C1=CC=C(C=C1)C(N)=O	R2172628	-3.74478	log(mol/L)	2.47	-2.97
CSCCCCCCSC	R2172629	-4.24697	log(mol/L)	3.81	-3.9
CC(O)C#C	R2172630	-3.77747	log(mol/L)	-0.19	-1.7
CC(C)(C)C1=CC=C(OC2=CC=CC(C=O)=C2)C=C1	R2172631	-5.83718	log(mol/L)	5.17	-5.03
ClC1=C(Cl)C=C(OC2=CC=CC(C=O)=C2)C=C1	R2172632	-5.94956	log(mol/L)	4.65	-5.11
CC(C)(C)C1=CC=C(C=C)C=C1	R2172633	-5.51462	log(mol/L)	5.06	-4.89
CCOP(=O)(OCC)SCCSCC	R2172634	-4.20807	log(mol/L)	2.01	-2.09
ClCC1=CC=CC(C=C)=C1	R2172635	-5.69225	log(mol/L)	3.58	-3.77
