# Supplementary material for: Robustness in experimental design: A study on the reliability of selection approaches
Source: Comput Struct Biotechnol J. 2013 Jun 30;7:e201305002. doi: 10.5936/csbj.201305002 (PMC3962228; doi:10.5936/csbj.201305002)
Supplement: Robustness in experimental design: A study on the reliability of selection approaches [file CSBJ-7-e201305002_SM0002.xlsx]

## Sheet: Boiling point
	Random	Random	Random	Random	Random	Random	Random	Random	D-Optimal	D-Optimal	D-Optimal	D-Optimal	D-Optimal	D-Optimal	D-Optimal	D-Optimal	Kennard-Stone	Kennard-Stone	Kennard-Stone	Kennard-Stone	Kennard-Stone	Kennard-Stone	Kennard-Stone	Kennard-Stone	MDC	MDC	MDC	MDC	MDC	MDC	MDC	MDC	FFD	FFD	FFD	FFD	FFD	FFD	FFD	FFD	PLS-Optimal	PLS-Optimal	PLS-Optimal	PLS-Optimal	PLS-Optimal	PLS-Optimal	PLS-Optimal	PLS-Optimal	DescRep
	RMSE	StdDev	Correlation	Q2	Worst	Outlier	Improvements	Variability	RMSE	StdDev	Correlation	Q2	Worst	Outlier	Improvements	Variability	RMSE	StdDev	Correlation	Q2	Worst	Outlier	Improvements	Variability	RMSE	StdDev	Correlation	Q2	Worst	Outlier	Improvements	Variability	RMSE	StdDev	Correlation	Q2	Worst	Outlier	Improvements	Variability	RMSE	StdDev	Correlation	Q2	Worst	Outlier	Improvements	Variability	RMSE
5	84.78	14.175	0.479	-0.029	159.644	85.069	NaN	764	NaN	NaN	NaN	NaN	NaN	NaN	NaN	NaN	89.265	5.735	0.382	-0.11	113.877	93.08	NaN	15	107.471	24.443	0.522	-0.694	176.141	88.244	NaN	39	NaN	NaN	NaN	NaN	NaN	NaN	NaN	NaN	NaN	NaN	NaN	NaN	NaN	NaN	NaN	NaN	NaN
7	78.352	11.396	0.562	0.131	122.645	78.3	165	928	121.639	16.308	0.513	-1.097	149.526	121.243	NaN	25	91.906	11.853	0.54	-0.194	116.369	101.022	140	19	87.642	13.823	0.677	-0.097	143.903	80.84	209	50	NaN	NaN	NaN	NaN	NaN	NaN	NaN	NaN	79.071	6.997	0.596	0.125	100.678	88.46	NaN	128	75.15
10	72.121	9.734	0.634	0.265	111.713	71.935	165	1043	101.268	10.352	0.667	-0.44	130.393	105.03	233	33	79.593	5.901	0.651	0.116	101.98	87.497	220	34	74.639	9.859	0.744	0.207	111.85	66.273	212	70	87.239	4.783	0.624	-0.059	100.587	79.227	NaN	30	74.744	7.683	0.629	0.216	98.42	80.747	173	190	67.724
15	64.834	7.615	0.7	0.409	87.906	64.719	188	1154	89.289	7.325	0.72	-0.114	117.07	99.304	215	43	76.455	6.31	0.703	0.183	97.383	78.639	203	61	67.955	9.232	0.772	0.341	98.979	61.338	200	109	87.239	4.783	0.624	-0.059	100.587	72.154	0	30	70.955	8.112	0.698	0.291	98.519	78.453	169	268	62.552
20	61.06	7.619	0.743	0.474	89.066	60.696	159	1176	83.139	7.11	0.732	0.033	99.57	94.502	203	73	68.129	6.439	0.733	0.351	86.36	69.229	244	88	68.015	10.606	0.777	0.335	106.162	62.89	142	147	66.732	4.632	0.702	0.38	82.59	65.512	250	62	70.321	9.083	0.712	0.3	103.163	77.538	137	365	60.24
25	57.193	6.929	0.772	0.539	105.374	58.003	165	1191	80.382	9.499	0.742	0.09	100.418	92.097	148	54	66.627	7.622	0.753	0.377	87.279	65.524	149	130	67.133	11.648	0.786	0.349	105.178	61.007	151	172	66.732	4.632	0.702	0.38	82.59	53.699	0	62	67.893	8.965	0.727	0.346	114.992	74.014	170	428	57.675
30	55.376	6.221	0.789	0.568	83.764	56.385	147	1197	71.802	9.37	0.764	0.272	94.62	80.752	210	80	59.919	8.298	0.776	0.494	84.594	60.39	209	162	63.569	10.454	0.795	0.418	106.15	59.147	175	205	56.335	4.315	0.786	0.557	71.476	53.316	248	87	65.983	9.056	0.741	0.382	99.196	69.521	176	499	55.523
40	51.99	6.256	0.815	0.619	79.335	51.865	163	1198	59.227	8.952	0.791	0.503	93.984	66.869	217	92	59.528	9.602	0.789	0.496	86.394	58.03	154	246	59.911	9.053	0.807	0.487	113.117	56.729	178	278	49.237	3.72	0.833	0.661	63.514	51.364	233	115	62.44	7.689	0.763	0.448	89.078	63.22	185	586	51.843
50	49.072	5.576	0.839	0.66	67.849	48.658	162	1198	54.548	7.367	0.818	0.578	78.343	58.997	184	188	51.183	7.304	0.826	0.63	77.813	49.976	223	323	54.026	8.932	0.828	0.581	92.903	55.148	202	321	49.237	3.72	0.833	0.661	63.514	51.585	0	115	58.89	6.8	0.784	0.511	92.834	58.522	201	639	49.218
60	46.791	5.217	0.852	0.691	62.923	46.454	155	1198	54.199	6.9	0.823	0.585	83.065	56.815	134	171	46.106	5	0.857	0.701	69.915	47.323	217	399	47.972	5.652	0.855	0.675	70.749	46.146	209	401	49.02	4.122	0.834	0.664	63.514	45.57	23	207	56.545	5.529	0.794	0.551	77.137	55.017	181	687	47.522
[truncated: 7 more columns]

## Sheet: logLC50
	Random	Random	Random	Random	Random	Random	Random	Random	D-Optimal	D-Optimal	D-Optimal	D-Optimal	D-Optimal	D-Optimal	D-Optimal	D-Optimal	Kennard-Stone	Kennard-Stone	Kennard-Stone	Kennard-Stone	Kennard-Stone	Kennard-Stone	Kennard-Stone	Kennard-Stone	MDC	MDC	MDC	MDC	MDC	MDC	MDC	MDC	FFD	FFD	FFD	FFD	FFD	FFD	FFD	FFD	PLS-Optimal	PLS-Optimal	PLS-Optimal	PLS-Optimal	PLS-Optimal	PLS-Optimal	PLS-Optimal	PLS-Optimal	DescRep
	RMSE	StdDev	Correlation	Q2	Worst	Outlier	Improvements	Variability	RMSE	StdDev	Correlation	Q2	Worst	Outlier	Improvements	Variability	RMSE	StdDev	Correlation	Q2	Worst	Outlier	Improvements	Variability	RMSE	StdDev	Correlation	Q2	Worst	Outlier	Improvements	Variability	RMSE	StdDev	Correlation	Q2	Worst	Outlier	Improvements	Variability	RMSE	StdDev	Correlation	Q2	Worst	Outlier	Improvements	Variability	RMSE
5	1.351	0.215	0.379	-0.075	2.352	1.367	NaN	481	NaN	NaN	NaN	NaN	NaN	NaN	NaN	NaN	1.499	0.157	0.361	-0.309	2.088	1.289	NaN	20	1.321	0.179	0.564	-0.026	1.891	1.169	NaN	42	NaN	NaN	NaN	NaN	NaN	NaN	NaN	NaN	NaN	NaN	NaN	NaN	NaN	NaN	NaN	NaN	NaN
7	1.251	0.153	0.47	0.091	1.72	1.287	165	514	1.463	0.185	0.447	-0.252	2.072	1.301	NaN	38	1.523	0.146	0.414	-0.35	2.08	1.259	65	30	1.302	0.166	0.564	0.006	1.893	1.143	149	52	NaN	NaN	NaN	NaN	NaN	NaN	NaN	NaN	1.233	0.131	0.502	0.119	1.721	1.282	NaN	144	1.249
10	1.183	0.149	0.543	0.184	1.664	1.172	163	531	1.576	0.251	0.483	-0.474	2.152	1.151	75	38	1.326	0.113	0.552	-0.019	1.84	1.178	244	38	1.201	0.153	0.6	0.155	1.745	1.078	196	71	1.257	0.161	0.539	0.081	1.721	NaN	NaN	30	1.122	0.152	0.616	0.268	1.508	1.167	211	201	1.171
15	1.073	0.146	0.635	0.325	1.532	1.076	176	535	1.295	0.137	0.587	0.019	1.676	1.096	220	52	1.268	0.12	0.61	0.062	1.664	1.062	164	48	1.051	0.154	0.685	0.351	1.642	0.985	207	102	1.257	0.161	0.539	0.081	1.721	1.284	0	30	1.059	0.135	0.669	0.346	1.417	1.07	178	265	1.049
20	1.013	0.137	0.675	0.401	1.557	1.011	161	535	1.237	0.121	0.619	0.106	1.6	1.04	171	51	1.084	0.111	0.663	0.318	1.544	1.011	236	76	0.99	0.138	0.721	0.424	1.422	0.952	159	137	1.165	0.131	0.575	0.213	1.741	1.017	175	63	1.017	0.14	0.699	0.396	1.474	1.021	161	314	0.986
25	0.978	0.126	0.697	0.438	1.463	0.98	148	535	1.178	0.13	0.639	0.185	1.52	1.025	178	85	0.968	0.109	0.709	0.454	1.307	0.987	230	110	0.95	0.13	0.743	0.47	1.448	0.938	165	165	1.165	0.131	0.575	0.213	1.741	1.011	0	63	0.986	0.136	0.717	0.431	1.452	0.981	155	355	0.95
30	0.951	0.12	0.718	0.468	1.329	0.945	140	535	1.107	0.116	0.654	0.284	1.432	1.02	185	93	0.959	0.105	0.714	0.465	1.412	0.96	136	131	0.929	0.131	0.752	0.492	1.464	0.937	159	200	1.165	0.131	0.575	0.213	1.741	0.992	0	63	0.948	0.119	0.736	0.475	1.415	0.949	178	383	0.928
40	0.901	0.11	0.75	0.526	1.566	0.906	160	535	1.05	0.104	0.69	0.357	1.381	1.005	180	111	0.916	0.099	0.741	0.511	1.199	0.923	194	183	0.922	0.129	0.753	0.498	1.455	0.912	142	259	0.86	0.083	0.769	0.57	1.116	0.892	249	105	0.908	0.107	0.756	0.52	1.254	0.911	183	423	0.889
[truncated: 7 more columns]

## Sheet: logKOC
	Random	Random	Random	Random	Random	Random	Random	Random	D-Optimal	D-Optimal	D-Optimal	D-Optimal	D-Optimal	D-Optimal	D-Optimal	D-Optimal	Kennard-Stone	Kennard-Stone	Kennard-Stone	Kennard-Stone	Kennard-Stone	Kennard-Stone	Kennard-Stone	Kennard-Stone	MDC	MDC	MDC	MDC	MDC	MDC	MDC	MDC	FFD	FFD	FFD	FFD	FFD	FFD	FFD	FFD	PLS-Optimal	PLS-Optimal	PLS-Optimal	PLS-Optimal	PLS-Optimal	PLS-Optimal	PLS-Optimal	PLS-Optimal	DescRep
	RMSE	StdDev	Correlation	Q2	Worst	Outlier	Improvements	Variability	RMSE	StdDev	Correlation	Q2	Worst	Outlier	Improvements	Variability	RMSE	StdDev	Correlation	Q2	Worst	Outlier	Improvements	Variability	RMSE	StdDev	Correlation	Q2	Worst	Outlier	Improvements	Variability	RMSE	StdDev	Correlation	Q2	Worst	Outlier	Improvements	Variability	RMSE	StdDev	Correlation	Q2	Worst	Outlier	Improvements	Variability	RMSE
5	1.227	0.211	0.44	-0.02	2.36	1.242	NaN	549	NaN	NaN	NaN	NaN	NaN	NaN	NaN	NaN	1.235	0.103	0.189	-0.001	1.564	1.261	NaN	18	1.3	0.129	0.242	-0.114	1.715	1.389	NaN	43	NaN	NaN	NaN	NaN	NaN	NaN	NaN	NaN	NaN	NaN	NaN	NaN	NaN	NaN	NaN	NaN	NaN
7	1.14	0.191	0.513	0.125	1.784	1.162	160	613	1.408	0.193	0.469	-0.34	1.928	1.581	NaN	29	1.288	0.087	0.401	-0.099	1.557	1.246	81	28	1.292	0.123	0.287	-0.098	1.688	1.34	132	59	NaN	NaN	NaN	NaN	NaN	1.491	NaN	NaN	1.121	0.144	0.608	0.161	1.7	1.166	NaN	126	1.054
10	1.002	0.197	0.635	0.317	1.559	1.024	181	638	1.303	0.116	0.497	-0.133	1.588	1.612	190	36	1.246	0.091	0.433	-0.031	1.528	1.194	204	41	1.247	0.144	0.386	-0.029	1.599	1.246	151	85	1.179	0.089	0.397	0.086	1.472	1.54	NaN	29	0.952	0.159	0.762	0.386	1.686	1.037	227	184	0.957
15	0.845	0.158	0.755	0.512	1.372	0.886	187	647	1.172	0.17	0.62	0.076	1.536	1.506	187	57	1.11	0.103	0.516	0.187	1.521	1.029	240	62	0.941	0.182	0.704	0.4	1.436	0.935	241	117	1.179	0.089	0.397	0.086	1.472	2.076	0	29	0.806	0.133	0.822	0.559	1.55	0.869	217	279	0.821
20	0.767	0.146	0.798	0.599	1.331	0.783	172	648	0.963	0.13	0.75	0.378	1.369	1.274	234	69	1.108	0.18	0.709	0.16	1.453	0.883	107	100	0.703	0.097	0.843	0.669	0.938	0.811	232	144	0.973	0.096	0.706	0.373	1.315	0.934	247	61	0.721	0.108	0.852	0.649	1.166	0.785	216	344	0.715
25	0.707	0.115	0.832	0.662	1.291	0.719	162	648	0.955	0.121	0.776	0.387	1.293	1.203	124	74	0.886	0.154	0.766	0.466	1.322	0.887	223	123	0.684	0.088	0.852	0.686	0.919	0.754	157	180	0.973	0.096	0.706	0.373	1.315	0.901	0	61	0.69	0.093	0.861	0.679	1.061	0.752	184	385	0.68
30	0.671	0.09	0.851	0.698	0.98	0.702	146	648	0.839	0.111	0.806	0.525	1.309	1.107	219	67	0.814	0.112	0.789	0.553	1.14	0.873	178	144	0.669	0.084	0.86	0.699	0.941	0.72	154	206	0.956	0.103	0.717	0.394	1.246	0.77	31	114	0.681	0.095	0.865	0.688	1.038	0.734	141	416	0.654
40	0.634	0.081	0.865	0.73	0.928	0.657	157	648	0.808	0.104	0.816	0.562	1.349	0.928	158	109	0.741	0.088	0.819	0.633	1.028	0.699	203	186	0.633	0.078	0.874	0.73	0.868	0.686	181	254	0.845	0.073	0.795	0.525	1.062	0.779	194	94	0.648	0.078	0.875	0.718	1.044	0.695	189	459	0.622
[truncated: 7 more columns]
